# Supplementary material for: KPr(PO3)4
Source: Acta Crystallogr Sect E Struct Rep Online. 2010 Jul 14;66(Pt 8):i59–60. doi: 10.1107/S1600536810026942 (PMC3007571; doi:10.1107/S1600536810026942)
Supplement: Supplementary file 1 [file e-66-00i59-sup1.cif]

##############################################################################
###                                                                        ###
###        Electronic paper (Acta Crystallographica Section E)             ###
###                                                                        ###
##############################################################################
#                                                                            #
# This CIF contains the data in a paper accepted for publication in Acta     #
# Crystallographica Section E. It conforms to the requirements of Notes      #
# for Authors for Section E, and has been peer reviewed under the auspices   #
# of the IUCr Commission on Journals.                                        #
#                                                                            #
# Full details of the Crystallographic Information File format               #
# are given in the paper "The Crystallographic Information File (CIF):       #
# a New Standard Archive File for Crystallography" by S. R. Hall, F. H.      #
# Allen and I. D. Brown [Acta Cryst. (1991), A47, 655-685].                  #
#                                                                            #
# The current version of the core CIF dictionary is obtainable from          #
# ftp://ftp.iucr.org/pub/cif_core.dic. The current version number is 2.4.    #
#                                                                            #
# Software is freely available for graphical display of the structure(s) in  #
# this CIF.  For information consult the CIF home page http://www.iucr.org/  #
# cif/home.html                                                              #
#                                                                            #
# This file may be used for bona fide research purposes within the           #
# scientific community so long as proper attribution is given to the journal # 
# article from which it was obtained.                                        #
#                                                                            #
##############################################################################
                                             
data_I
_audit_creation_method     SHELXL-97
_chemical_name_systematic
;
Potassium praseodymium polyphosphate
;
_chemical_name_common     'KPr(PO3)4'
_chemical_formula_sum     'K O12 P4 Pr'
_chemical_formula_structural     'K Pr (PO3)4'
_chemical_formula_iupac     'K Pr (PO 3)4'
_chemical_formula_weight     495.89
_symmetry_cell_setting     monoclinic
_symmetry_space_group_name_H-M     'P 21'
_symmetry_space_group_name_hall     'P 2yb'
loop_
    _symmetry_equiv_pos_as_xyz
    'x, y, z'
    '-x, y+1/2, -z'
_cell_length_a     7.2872(2)
_cell_length_b     8.4570(3)
_cell_length_c     8.0268(2)
_cell_angle_alpha     90.00
_cell_angle_beta     91.9940(10)
_cell_angle_gamma     90.00
_cell_volume     494.37(3)
_cell_formula_units_Z     2
_cell_measurement_reflns_used     9960
_cell_measurement_theta_min     2.80
_cell_measurement_theta_max     57.25
_cell_measurement_temperature     296(2)
_exptl_crystal_description     Prism
_exptl_crystal_colour     green
_exptl_crystal_size_max     0.287
_exptl_crystal_size_mid     0.207
_exptl_crystal_size_min     0.164
_exptl_crystal_density_diffrn     3.331
_exptl_crystal_density_meas     .
_exptl_crystal_density_method     'not measured'
_exptl_crystal_F_000     468
_exptl_absorpt_coefficient_mu     6.060
_exptl_absorpt_correction_type     multi-scan
_exptl_absorpt_process_details     '(SADABS; Bruker, 2008)'
_exptl_absorpt_correction_T_min     0.4480
_exptl_absorpt_correction_T_max     0.7513
_diffrn_ambient_temperature     296(2)
_diffrn_radiation_type     MoK\a
_diffrn_radiation_wavelength     0.71073
_diffrn_radiation_source     'fine-focus sealed tube'
_diffrn_radiation_monochromator     graphite
_diffrn_measurement_device_type     'Bruker APEXII CCD'
_diffrn_measurement_method     '\w and \f'
_diffrn_detector_area_resol_mean     8.3333
_diffrn_reflns_number     45940
_diffrn_reflns_av_R_equivalents     0.0342
_diffrn_reflns_av_sigmaI/netI     0.0365
_diffrn_reflns_theta_min     3.69
_diffrn_reflns_theta_max     57.44
_diffrn_reflns_theta_full     57.44
_diffrn_measured_fraction_theta_max     0.992
_diffrn_measured_fraction_theta_full     0.992
_diffrn_reflns_limit_h_min     -17
_diffrn_reflns_limit_h_max     17
_diffrn_reflns_limit_k_min     -19
_diffrn_reflns_limit_k_max     20
_diffrn_reflns_limit_l_min     -18
_diffrn_reflns_limit_l_max     18
_refine_special_details
;
Refinement of <i>F</i>^2^ against ALL reflections. The weighted <i>R</i>-factor
<i>wR</i> and goodness of fit <i>S</i> are based on <i>F</i>^2^, conventional
<i>R</i>-factors <i>R</i> are based on <i>F</i>, with <i>F</i> set to zero for
negative <i>F</i>^2^. The threshold expression of <i>F</i>^2^ >
\s(<i>F</i>^2^) is used only for calculating <i>R</i>-factors(gt) <i>etc</i>.
and is not relevant to the choice of reflections for refinement.
<i>R</i>-factors based on <i>F</i>^2^ are statistically about twice as large
as those based on <i>F</i>, and <i>R</i>- factors based on ALL data will be
even larger.
;
_reflns_number_total     13443
_reflns_number_gt     13257
_reflns_threshold_expression     I>2\s(I)
_refine_ls_structure_factor_coef     Fsqd
_refine_ls_matrix_type     full
_refine_ls_R_factor_all     0.0181
_refine_ls_R_factor_gt     0.0177
_refine_ls_wR_factor_gt     0.0430
_refine_ls_wR_factor_ref     0.0431
_refine_ls_goodness_of_fit_ref     1.073
_refine_ls_restrained_S_all     1.073
_refine_ls_number_reflns     13443
_refine_ls_number_parameters     164
_refine_ls_number_restraints     1
_refine_ls_number_constraints     0
_refine_ls_hydrogen_treatment     .
_refine_ls_weighting_scheme     calc
_refine_ls_weighting_details
         'calc w=1/[\s^2^(Fo^2^)+(0.0000P)^2^+0.0715P] where P=(Fo^2^+2Fc^2^)/3'
_atom_sites_solution_hydrogens     .
_atom_sites_solution_primary     direct
_atom_sites_solution_secondary     difmap
_refine_ls_shift/su_max     0.004
_refine_ls_shift/su_mean     0.000
_refine_diff_density_max     2.859
_refine_diff_density_min     -2.415
_refine_ls_extinction_method     'SHELXL97 (Sheldrick, 2008)'
_refine_ls_extinction_coef     0.0305(6)
_refine_ls_extinction_expression
                                  'Fc^*^=kFc[1+0.001xFc^2^\l^3^/sin(2\q)]^-1/4^'
_refine_ls_abs_structure_details     'Flack (1983), 6278 Friedel pairs'
_refine_ls_abs_structure_Flack     0.022(3)
loop_
    _atom_type_symbol
    _atom_type_description
    _atom_type_scat_dispersion_real
    _atom_type_scat_dispersion_imag
    _atom_type_scat_source
    'O' 'O' 0.0106 0.0060
                         'International Tables Vol C Tables 4.2.6.8 and 6.1.1.4'
    'P' 'P' 0.1023 0.0942
                         'International Tables Vol C Tables 4.2.6.8 and 6.1.1.4'
    'K' 'K' 0.2009 0.2494
                         'International Tables Vol C Tables 4.2.6.8 and 6.1.1.4'
    'Pr' 'Pr' -0.2180 2.8214
                         'International Tables Vol C Tables 4.2.6.8 and 6.1.1.4'
_computing_data_collection     'APEX2 (Bruker, 2008)'
_computing_cell_refinement     'SAINT (Bruker, 2008)'
_computing_data_reduction     'SAINT (Bruker, 2008)'
_computing_structure_solution     'SHELXS97 (Sheldrick, 2008)'
_computing_structure_refinement     'SHELXL97 (Sheldrick, 2008)'
_computing_molecular_graphics
;
CaRine (Boudias & Monceau, 1998) and
<i>ORTEP</i>-3 for Windows (Farrugia, 1997)
;
_computing_publication_material     'SHELXTL (Sheldrick, 2008)'
loop_
    _atom_site_type_symbol
    _atom_site_label
    _atom_site_fract_x
    _atom_site_fract_y
    _atom_site_fract_z
    _atom_site_U_iso_or_equiv
    _atom_site_adp_type
    _atom_site_calc_flag
    _atom_site_refinement_flags
    _atom_site_occupancy
    _atom_site_disorder_assembly
    _atom_site_disorder_group
    K K 0.77227(5) 0.31500(7) 0.72001(4) 0.02909(8) Uani d . 1 . .
    Pr Pr 0.265282(4) 0.119995(8) 0.757982(4) 0.005520(10)
                                                         Uani d . 1 . .
    P P1 0.50137(3) 0.26677(3) 0.38019(3) 0.00690(3) Uani d . 1 . .
    P P2 0.93476(3) 0.24280(3) 0.09865(3) 0.00685(3) Uani d . 1 . .
    P P3 0.12252(3) 0.37267(3) 0.39531(3) 0.00674(3) Uani d . 1 . .
    P P4 0.60346(3) 0.04117(3) 0.10444(3) 0.00675(3) Uani d . 1 . .
    O O1 1.04301(12) 0.23711(10) 0.27436(11) 0.01360(11) Uani d . 1 . .
    O O2 0.81354(11) 0.08886(10) 0.12702(13) 0.01412(12) Uani d . 1 . .
    O O3 -0.03801(11) 0.02642(9) 0.65100(11) 0.01191(10) Uani d . 1 . .
    O O4 0.11151(11) 0.31458(11) 0.56903(9) 0.01188(10) Uani d . 1 . .
    O O5 0.33093(10) 0.38001(9) 0.34329(10) 0.01061(9) Uani d . 1 . .
    O O6 0.66909(10) 0.36646(10) 0.38630(10) 0.01127(9) Uani d . 1 . .
    O O7 0.18250(12) -0.11539(10) 0.92653(10) 0.01172(10) Uani d . 1 . .
    O O8 0.41427(12) 0.38104(10) 0.82424(13) 0.01527(12) Uani d . 1 . .
    O O9 0.53826(12) 0.07174(11) 0.93036(10) 0.01395(12) Uani d . 1 . .
    O O10 0.49263(14) 0.16280(13) 0.21526(13) 0.01754(15) Uani d . 1 . .
    O O11 1.06463(16) 0.21154(13) -0.03535(13) 0.01866(16) Uani d . 1 . .
    O O12 0.46952(13) 0.16652(11) 0.52829(11) 0.01411(12) Uani d . 1 . .
loop_
    _atom_site_aniso_label
    _atom_site_aniso_U_11
    _atom_site_aniso_U_22
    _atom_site_aniso_U_33
    _atom_site_aniso_U_12
    _atom_site_aniso_U_13
    _atom_site_aniso_U_23
    K 0.01717(11) 0.0542(3) 0.01579(10) 0.00955(13) -0.00159(8) -0.00090(12)
    Pr 0.005460(10)
                  0.005630(10)
                             0.005480(10)
                                        -0.000320(10)
                                                    0.000210(10)
                                                               0.000060(10)
    P1 0.00666(7) 0.00665(7) 0.00750(7) 0.00002(5) 0.00174(5) 0.00055(5)
    P2 0.00649(6) 0.00695(7) 0.00716(7) -0.00010(5) 0.00069(5) -0.00144(5)
    P3 0.00623(6) 0.00685(7) 0.00704(7) 0.00079(5) -0.00105(5) 0.00031(5)
    P4 0.00704(7) 0.00576(6) 0.00735(7) -0.00051(5) -0.00141(5) -0.00019(5)
    O1 0.0159(3) 0.0098(2) 0.0145(3) 0.0010(2) -0.0082(2) -0.00244(18)
    O2 0.0083(2) 0.0108(2) 0.0229(3) -0.00354(17) -0.0037(2) 0.0027(2)
    O3 0.0102(2) 0.0084(2) 0.0168(3) -0.00284(17) -0.00320(19) -0.00037(18)
    O4 0.0114(2) 0.0160(3) 0.0082(2) 0.0013(2) 0.00038(16) 0.00301(18)
    O5 0.00730(18) 0.0111(2) 0.0135(2) 0.00173(16) 0.00166(16) 0.00354(18)
    O6 0.00779(19) 0.0116(2) 0.0145(2) -0.00191(17) 0.00084(16) 0.00167(19)
    O7 0.0141(2) 0.0103(2) 0.0106(2) -0.00433(19) -0.00116(18) 0.00117(17)
    O8 0.0131(3) 0.0090(2) 0.0235(4) 0.00183(19) -0.0015(2) -0.0067(2)
    O9 0.0143(3) 0.0186(3) 0.0087(2) 0.0028(2) -0.00406(18) 0.0001(2)
    O10 0.0157(3) 0.0201(3) 0.0169(3) 0.0020(3) 0.0016(2) -0.0106(3)
    O11 0.0206(4) 0.0191(3) 0.0171(3) 0.0030(3) 0.0121(3) -0.0029(3)
    O12 0.0141(3) 0.0144(3) 0.0142(3) 0.0033(2) 0.0059(2) 0.0074(2)
_geom_special_details
;
All e.s.d.'s (except the e.s.d. in the dihedral angle between two l.s. planes)
are estimated using the full covariance matrix. The cell e.s.d.'s are taken
into account individually in the estimation of e.s.d.'s in distances, angles
and torsion angles; correlations between e.s.d.'s in cell parameters are only
used when they are defined by crystal symmetry. An approximate (isotropic)
treatment of cell e.s.d.'s is used for estimating e.s.d.'s involving l.s.
planes.
;
loop_
    _geom_bond_atom_site_label_1
    _geom_bond_atom_site_label_2
    _geom_bond_site_symmetry_2
    _geom_bond_distance
    _geom_bond_publ_flag
    K O4 1_655 2.7908(9) ?
    K O6 . 2.7909(9) ?
    K O8 . 2.8231(10) ?
    K O3 1_655 2.8684(10) ?
    K O7 2_657 2.9050(9) ?
    K O12 . 2.9285(11) ?
    K O11 1_556 2.9781(13) ?
    K O9 . 3.1924(11) ?
    K P2 1_556 3.2805(4) ?
    K P1 . 3.3360(4) ?
    Pr O11 1_456 2.3787(9) ?
    Pr O9 . 2.4180(8) ?
    Pr O12 . 2.4414(8) ?
    Pr O3 . 2.4731(7) ?
    Pr O4 . 2.4791(8) ?
    Pr O6 2_646 2.4912(8) ?
    Pr O7 . 2.4928(8) ?
    Pr O8 . 2.5091(8) ?
    P1 O6 . 1.4841(8) y
    P1 O12 . 1.4850(8) y
    P1 O5 . 1.5881(7) y
    P1 O10 . 1.5887(9) y
    P2 O11 . 1.4810(9) y
    P2 O7 2_656 1.4822(8) y
    P2 O1 . 1.5926(8) y
    P2 O2 . 1.5941(8) y
    P2 K 1_554 3.2805(4) ?
    P3 O3 2_556 1.4806(8) y
    P3 O4 . 1.4832(8) y
    P3 O5 . 1.5902(8) y
    P3 O1 1_455 1.5980(8) y
    P4 O8 2_646 1.4777(8) y
    P4 O9 1_554 1.4829(8) y
    P4 O2 . 1.5874(8) y
    P4 O10 . 1.5973(9) y
    O1 P3 1_655 1.5980(8) ?
    O3 P3 2_546 1.4806(8) ?
    O3 K 1_455 2.8684(10) ?
    O4 K 1_455 2.7908(9) ?
    O6 Pr 2_656 2.4912(8) ?
    O7 P2 2_646 1.4822(8) ?
    O7 K 2_647 2.9051(9) ?
    O8 P4 2_656 1.4776(8) ?
    O9 P4 1_556 1.4829(8) ?
    O11 Pr 1_654 2.3787(9) ?
    O11 K 1_554 2.9782(13) ?
loop_
    _geom_angle_atom_site_label_1
    _geom_angle_atom_site_label_2
    _geom_angle_atom_site_label_3
    _geom_angle_site_symmetry_1
    _geom_angle_site_symmetry_3
    _geom_angle
    _geom_angle_publ_flag
    O4 K O6 1_655 . 78.26(2) ?
    O4 K O8 1_655 . 166.08(3) ?
    O6 K O8 . . 91.87(3) ?
    O4 K O3 1_655 1_655 58.32(3) ?
    O6 K O3 . 1_655 93.61(3) ?
    O8 K O3 . 1_655 133.01(3) ?
    O4 K O7 1_655 2_657 110.62(3) ?
    O6 K O7 . 2_657 157.42(3) ?
    O8 K O7 . 2_657 75.23(3) ?
    O3 K O7 1_655 2_657 108.78(3) ?
    O4 K O12 1_655 . 115.71(3) ?
    O6 K O12 . . 52.38(2) ?
    O8 K O12 . . 63.48(3) ?
    O3 K O12 1_655 . 83.86(3) ?
    O7 K O12 2_657 . 131.14(3) ?
    O4 K O11 1_655 1_556 70.23(2) ?
    O6 K O11 . 1_556 147.28(3) ?
    O8 K O11 . 1_556 120.66(3) ?
    O3 K O11 1_655 1_556 62.54(3) ?
    O7 K O11 2_657 1_556 50.31(2) ?
    O12 K O11 . 1_556 136.81(3) ?
    O4 K O9 1_655 . 136.58(3) ?
    O6 K O9 . . 118.49(3) ?
    O8 K O9 . . 56.95(3) ?
    O3 K O9 1_655 . 79.85(3) ?
    O7 K O9 2_657 . 70.04(3) ?
    O12 K O9 . . 66.11(2) ?
    O11 K O9 1_556 . 81.08(3) ?
    O4 K P2 1_655 1_556 96.054(18) ?
    O6 K P2 . 1_556 174.10(2) ?
    O8 K P2 . 1_556 94.00(2) ?
    O3 K P2 1_655 1_556 81.93(2) ?
    O7 K P2 2_657 1_556 26.858(16) ?
    O12 K P2 . 1_556 130.40(2) ?
    O11 K P2 1_556 1_556 26.821(17) ?
    O9 K P2 . 1_556 64.676(17) ?
    O4 K P1 1_655 . 98.784(19) ?
    O6 K P1 . . 26.147(16) ?
    O8 K P1 . . 74.92(2) ?
    O3 K P1 1_655 . 90.78(2) ?
    O7 K P1 2_657 . 150.12(2) ?
    O12 K P1 . . 26.409(16) ?
    O11 K P1 1_556 . 153.20(3) ?
    O9 K P1 . . 92.400(19) ?
    P2 K P1 1_556 . 156.78(2) ?
    O4 K P4 1_655 2_656 148.57(3) ?
    O6 K P4 . 2_656 96.19(2) ?
    O8 K P4 . 2_656 21.809(17) ?
    O3 K P4 1_655 2_656 152.95(2) ?
    O7 K P4 2_657 2_656 65.122(18) ?
    O12 K P4 . 2_656 82.33(2) ?
    O11 K P4 1_556 2_656 115.28(2) ?
    O9 K P4 . 2_656 73.308(19) ?
    P2 K P4 1_556 2_656 89.502(11) ?
    P1 K P4 . 2_656 87.099(10) ?
    O4 K P3 1_655 1_655 20.271(16) ?
    O6 K P3 . 1_655 58.589(17) ?
    O8 K P3 . 1_655 147.16(3) ?
    O3 K P3 1_655 1_655 68.374(19) ?
    O7 K P3 2_657 1_655 126.64(2) ?
    O12 K P3 . 1_655 102.092(19) ?
    O11 K P3 1_556 1_655 90.45(2) ?
    O9 K P3 . 1_655 147.36(2) ?
    P2 K P3 1_556 1_655 115.882(11) ?
    P1 K P3 . 1_655 81.085(10) ?
    P4 K P3 2_656 1_655 137.479(17) ?
    O11 Pr O9 1_456 . 99.75(4) ?
    O11 Pr O12 1_456 . 151.63(3) ?
    O9 Pr O12 . . 87.04(3) ?
    O11 Pr O3 1_456 . 77.45(4) ?
    O9 Pr O3 . . 148.45(3) ?
    O12 Pr O3 . . 110.50(3) ?
    O11 Pr O4 1_456 . 86.26(3) ?
    O9 Pr O4 . . 143.85(3) ?
    O12 Pr O4 . . 72.87(3) ?
    O3 Pr O4 . . 67.70(3) ?
    O11 Pr O6 1_456 2_646 137.47(3) ?
    O9 Pr O6 . 2_646 87.33(3) ?
    O12 Pr O6 . 2_646 69.86(3) ?
    O3 Pr O6 . 2_646 75.34(3) ?
    O4 Pr O6 . 2_646 112.14(3) ?
    O11 Pr O7 1_456 . 73.45(4) ?
    O9 Pr O7 . . 76.38(3) ?
    O12 Pr O7 . . 134.75(3) ?
    O3 Pr O7 . . 72.70(3) ?
    O4 Pr O7 . . 138.54(3) ?
    O6 Pr O7 2_646 . 67.60(3) ?
    O11 Pr O8 1_456 . 80.66(4) ?
    O9 Pr O8 . . 71.69(3) ?
    O12 Pr O8 . . 75.38(3) ?
    O3 Pr O8 . . 136.89(3) ?
    O4 Pr O8 . . 74.26(3) ?
    O6 Pr O8 2_646 . 140.10(3) ?
    O7 Pr O8 . . 134.32(3) ?
    O11 Pr K 1_456 1_455 48.64(3) ?
    O9 Pr K . 1_455 147.29(2) ?
    O12 Pr K . 1_455 116.78(2) ?
    O3 Pr K . 1_455 46.23(2) ?
    O4 Pr K . 1_455 44.44(2) ?
    O6 Pr K 2_646 1_455 120.771(19) ?
    O7 Pr K . 1_455 97.96(2) ?
    O8 Pr K . 1_455 91.99(2) ?
    O11 Pr K 1_456 . 120.16(3) ?
    O9 Pr K . . 51.68(2) ?
    O12 Pr K . . 45.47(3) ?
    O3 Pr K . . 155.08(2) ?
    O4 Pr K . . 94.44(2) ?
    O6 Pr K 2_646 . 97.156(19) ?
    O7 Pr K . . 127.02(2) ?
    O8 Pr K . . 43.25(2) ?
    K Pr K 1_455 . 130.558(15) ?
    O6 P1 O12 . . 116.70(5) ?
    O6 P1 O5 . . 107.54(5) ?
    O12 P1 O5 . . 110.52(5) ?
    O6 P1 O10 . . 110.55(5) ?
    O12 P1 O10 . . 110.38(6) ?
    O5 P1 O10 . . 99.78(5) ?
    O6 P1 K . . 55.97(3) ?
    O12 P1 K . . 61.30(4) ?
    O5 P1 K . . 121.03(3) ?
    O10 P1 K . . 138.98(4) ?
    O11 P2 O7 . 2_656 115.17(6) ?
    O11 P2 O1 . . 109.17(6) ?
    O7 P2 O1 2_656 . 114.25(5) ?
    O11 P2 O2 . . 109.22(6) ?
    O7 P2 O2 2_656 . 111.14(5) ?
    O1 P2 O2 . . 96.24(5) ?
    O11 P2 K . 1_554 65.14(5) ?
    O7 P2 K 2_656 1_554 62.31(3) ?
    O1 P2 K . 1_554 167.90(4) ?
    O2 P2 K . 1_554 95.76(4) ?
    O3 P3 O4 2_556 . 119.42(5) ?
    O3 P3 O5 2_556 . 107.01(5) ?
    O4 P3 O5 . . 110.07(4) ?
    O3 P3 O1 2_556 1_455 109.79(4) ?
    O4 P3 O1 . 1_455 107.65(5) ?
    O5 P3 O1 . 1_455 101.41(5) ?
    O3 P3 K 2_556 1_455 90.09(4) ?
    O5 P3 K . 1_455 150.30(3) ?
    O1 P3 K 1_455 1_455 95.04(4) ?
    O8 P4 O9 2_646 1_554 119.69(6) ?
    O8 P4 O2 2_646 . 106.59(5) ?
    O9 P4 O2 1_554 . 109.84(5) ?
    O8 P4 O10 2_646 . 108.77(6) ?
    O9 P4 O10 1_554 . 105.12(6) ?
    O2 P4 O10 . . 106.09(5) ?
    O8 P4 K 2_646 2_646 45.22(4) ?
    O9 P4 K 1_554 2_646 103.55(4) ?
    O2 P4 K . 2_646 145.07(4) ?
    O10 P4 K . 2_646 73.90(4) ?
    P2 O1 P3 . 1_655 132.40(6) ?
    P4 O2 P2 . . 136.74(6) ?
    P3 O3 Pr 2_546 . 136.64(5) ?
    P3 O3 K 2_546 1_455 126.63(4) ?
    Pr O3 K . 1_455 95.26(3) ?
    P3 O4 Pr . . 139.19(5) ?
    P3 O4 K . 1_455 119.05(4) ?
    Pr O4 K . 1_455 97.10(3) ?
    P1 O5 P3 . . 132.48(5) ?
    P1 O6 Pr . 2_656 130.14(5) ?
    P1 O6 K . . 97.89(4) ?
    Pr O6 K 2_656 . 122.05(3) ?
    P2 O7 Pr 2_646 . 136.16(5) ?
    P2 O7 K 2_646 2_647 90.83(4) ?
    Pr O7 K . 2_647 132.10(3) ?
    P4 O8 Pr 2_656 . 147.72(6) ?
    P4 O8 K 2_656 . 112.97(5) ?
    Pr O8 K . . 99.24(3) ?
    P4 O9 Pr 1_556 . 143.02(6) ?
    P4 O9 K 1_556 . 116.82(5) ?
    Pr O9 K . . 91.87(3) ?
    P1 O10 P4 . . 144.49(7) ?
    P2 O11 Pr . 1_654 171.29(7) ?
    P2 O11 K . 1_554 88.04(5) ?
    Pr O11 K 1_654 1_554 94.52(4) ?
    P1 O12 Pr . . 144.39(5) ?
    P1 O12 K . . 92.29(5) ?
    Pr O12 K . . 98.06(3) ?
data_global
_journal_date_recd_electronic     2010-07-01
_journal_date_accepted     2010-07-07
_journal_name_full     'Acta Crystallographica, Section E'
_journal_year     2010
_journal_volume     66
_journal_issue      8
_journal_page_first     i59
_journal_page_last     i60
_journal_paper_category     QI
_journal_coeditor_code     WM2370
_publ_contact_author_name     'Daniel Avignant'
_publ_contact_author_address
;
Universit\'e Blaise Pascal,
Laboratoire des Mat\'eriaux Inorganiques,
UMR CNRS 6002,
24 Avenue des Landais,
63177 Aubi\`ere
France
;
_publ_contact_author_email     'daniel.avignant@univ-bpclermont.fr'
_publ_contact_author_fax     '0473407108'
_publ_contact_author_phone     '0473407102'
_publ_section_title
;
KPr(PO~3~)~4~
;
loop_
    _publ_author_name
    _publ_author_footnote
    _publ_author_address
    'Oudahmane, Abdelghani' .
;
Universit\'e Cadi Ayyad,
Laboratoire de la Mati\`ere Condens\'ee et de l'Environnement,
Facult\'e des Sciences Semlalia,
D\'epartement de Chimie, BP 2390,
40000 Marrakech, Morocco
;
    'Daoud, Mohamed' .
;
Universit\'e Cadi Ayyad,
Laboratoire de la Mati\`ere Condens\'ee et de l'Environnement,
Facult\'e des Sciences Semlalia,
D\'epartement de Chimie, BP 2390,
40000 Marrakech, Morocco
;
    'Tanouti, Boumediene' .
;
Universit\'e Cadi Ayyad,
Laboratoire de la Mati\`ere Condens\'ee et de l'Environnement,
Facult\'e des Sciences Semlalia,
D\'epartement de Chimie, BP 2390,
40000 Marrakech, Morocco
;
    'Avignant, Daniel' .
;
Universit\'e Blaise Pascal,
Laboratoire des Mat\'eriaux Inorganiques,
UMR CNRS 6002,
24 Avenue des Landais,
63177 Aubi\`ere
France
;
    'Zambon, Daniel' .
;
Universit\'e Blaise Pascal,
Laboratoire des Mat\'eriaux Inorganiques,
UMR CNRS 6002,
24 Avenue des Landais,
63177 Aubi\`ere
France
;
