# Supplementary material for: KPr(PO3)4
Source: Acta Crystallogr Sect E Struct Rep Online. 2010 Jul 14;66(Pt 8):i59–60. doi: 10.1107/S1600536810026942 (PMC3007571; doi:10.1107/S1600536810026942)
Supplement: Supplementary file 2 [file e-66-00i59-Isup2.hkl]

# 
# h,k,l, Fc-squared, Fo-squared, sigma(Fo-squared) and status flag 
# 
data_I
_shelx_title ' KPrP4O12enP21_0m in P2(1)' 
_shelx_refln_list_code          4 
_shelx_F_calc_maximum      155.21 
_exptl_crystal_F_000       468.00 
_reflns_d_resolution_high  0.4216 
 
loop_ 
 _symmetry_equiv_pos_as_xyz 
 'x, y, z' 
 '-x, y+1/2, -z' 
 
_cell_length_a     7.2872 
_cell_length_b     8.4570 
_cell_length_c     8.0268 
_cell_angle_alpha  90.000 
_cell_angle_beta   91.994 
_cell_angle_gamma  90.000 
 
_shelx_F_squared_multiplier     1.000 
 
loop_ 
 _refln_index_h 
 _refln_index_k 
 _refln_index_l 
 _refln_F_squared_calc 
 _refln_F_squared_meas 
 _refln_F_squared_sigma 
 _refln_observed_status 
   1 -19   0      616.85      668.83     31.46 o 
   2 -19   0       70.47       78.15      7.25 o 
   3 -19   0      186.42      202.40     13.57 o 
   4 -19   0       56.95       61.49      6.31 o 
   5 -19   0      271.89      295.83     22.12 o 
   0 -18   0      192.36      192.22     16.09 o 
   1 -18   0       89.55       94.81      8.06 o 
   2 -18   0      473.31      508.86     25.05 o 
   3 -18   0       86.62       93.08      8.12 o 
   4 -18   0      594.83      628.22     31.08 o 
   5 -18   0       77.02       87.83      7.68 o 
   6 -18   0      277.88      287.87     16.83 o 
   7 -18   0      140.24      147.35     10.12 o 
   1 -17   0      572.82      571.13     29.95 o 
   2 -17   0       28.45       31.24      4.98 o 
   3 -17   0      662.57      661.60     32.41 o 
   4 -17   0       32.46       37.36      5.83 o 
   5 -17   0      416.11      412.57     21.47 o 
   6 -17   0       57.83       64.93      8.66 o 
   7 -17   0      251.26      245.46     16.45 o 
   8 -17   0      274.12      300.50     14.13 o 
   9 -17   0      164.02      176.21     13.70 o 
   0 -16   0     1082.23     1115.58     76.77 o 
   1 -16   0       20.70       24.79      4.49 o 
   2 -16   0      711.31      746.31     36.87 o 
   3 -16   0      166.66      164.90     11.12 o 
   4 -16   0      239.60      260.23     16.37 o 
   5 -16   0      256.47      247.52     16.00 o 
   6 -16   0      667.03      664.21     32.90 o 
   7 -16   0      218.27      206.94     13.87 o 
   8 -16   0      199.69      210.04     11.23 o 
   9 -16   0      138.92      142.82      8.23 o 
  10 -16   0      165.87      175.69      9.45 o 
   1 -15   0      913.01      926.57     46.52 o 
   2 -15   0       52.33       51.44      6.11 o 
   3 -15   0      827.31      839.54     41.66 o 
   4 -15   0      113.21      121.82     10.87 o 
   5 -15   0      409.65      421.82     23.83 o 
   6 -15   0      468.06      488.39     24.77 o 
   7 -15   0      316.10      316.73     19.31 o 
   8 -15   0      256.59      246.17     16.56 o 
   9 -15   0      295.00      305.40     14.04 o 
  10 -15   0      125.59      125.84      8.38 o 
  11 -15   0       77.94       86.57      8.43 o 
   1 -14   0      298.18      299.43     17.64 o 
   2 -14   0      721.26      674.93     36.49 o 
   3 -14   0       79.97       80.59      7.54 o 
   4 -14   0     1143.67     1125.90     57.32 o 
   5 -14   0      110.29      118.80     10.32 o 
   6 -14   0      622.25      605.23     36.25 o 
   7 -14   0      160.09      169.36     12.67 o 
   8 -14   0      530.60      538.20     30.15 o 
   9 -14   0      743.54      776.99     31.60 o 
  10 -14   0       52.60       54.77      5.44 o 
  11 -14   0      243.06      256.21     16.99 o 
  12 -14   0      130.74      144.05     10.80 o 
   1 -13   0     1079.87     1115.15     56.44 o 
   2 -13   0      149.40      146.87      9.84 o 
   3 -13   0     1915.07     2001.29     89.73 o 
   4 -13   0      239.15      231.42     15.28 o 
   5 -13   0     1014.09      965.51     51.36 o 
   6 -13   0      209.43      195.03     11.15 o 
   7 -13   0      245.86      262.92     17.37 o 
   8 -13   0      215.54      217.12     15.18 o 
   9 -13   0      196.07      199.50     11.01 o 
  10 -13   0      651.42      643.87     26.87 o 
  11 -13   0      282.56      304.66     14.43 o 
  12 -13   0      438.98      464.33     25.20 o 
  13 -13   0       10.85       17.18      4.60 o 
   0 -12   0     2236.63     2332.28    157.62 o 
   1 -12   0      177.49      188.81     11.24 o 
   2 -12   0     1985.43     2009.17     99.13 o 
   3 -12   0      261.93      252.13     15.74 o 
   4 -12   0      583.33      558.92     34.74 o 
   5 -12   0      205.79      202.52     12.19 o 
   6 -12   0      858.47      882.67     39.16 o 
   7 -12   0      828.29      779.99     34.93 o 
   8 -12   0      958.95      957.21     39.30 o 
   9 -12   0      328.07      336.39     15.27 o 
  10 -12   0       78.27       85.24      7.14 o 
  11 -12   0      183.65      187.79     10.77 o 
  12 -12   0       76.04       74.93      8.42 o 
  13 -12   0      532.24      563.41     29.05 o 
   1 -11   0     2180.49     2079.14     67.85 o 
   2 -11   0        0.24        5.86      2.01 o 
   3 -11   0     1459.57     1383.65     61.19 o 
   4 -11   0      546.13      554.89     24.16 o 
   5 -11   0     1168.00     1096.12     56.15 o 
   6 -11   0      632.47      644.23     28.22 o 
   7 -11   0      788.56      777.25     30.18 o 
   8 -11   0      283.33      312.94     15.39 o 
   9 -11   0      230.57      224.40     10.68 o 
  10 -11   0      466.57      489.19     21.92 o 
  11 -11   0      319.96      331.01     15.89 o 
  12 -11   0      488.20      524.69     30.20 o 
  13 -11   0       18.26       17.66      5.48 o 
  14 -11   0      446.81      493.14     25.58 o 
   0 -10   0      850.31      824.46     43.35 o 
   1 -10   0      251.82      248.94      9.69 o 
   2 -10   0     3560.38     3553.42    112.83 o 
   3 -10   0     1213.61     1184.05     47.80 o 
   4 -10   0     1620.28     1602.41     62.17 o 
   5 -10   0        3.95       11.04      4.10 o 
   6 -10   0     2633.49     2578.93    103.36 o 
   7 -10   0      675.85      655.10     27.12 o 
   8 -10   0      257.73      268.04     13.84 o 
   9 -10   0      737.65      744.57     29.24 o 
  10 -10   0      512.74      506.42     22.20 o 
  11 -10   0      801.03      788.65     31.56 o 
  12 -10   0       27.68       30.32      6.45 o 
  13 -10   0      252.66      252.41     16.06 o 
  14 -10   0       28.54       30.12      5.63 o 
   1  -9   0     2597.22     2630.14    127.66 o 
   2  -9   0      278.25      274.91     11.71 o 
   3  -9   0     3108.38     3041.75    117.44 o 
   5  -9   0     1419.98     1381.68     52.87 o 
   6  -9   0      728.87      688.32     27.93 o 
   7  -9   0     1095.23     1063.22     44.23 o 
   8  -9   0      995.72      973.65     38.82 o 
   9  -9   0      574.08      569.73     22.27 o 
  10  -9   0      861.00      849.06     29.15 o 
  11  -9   0      138.95      144.51      8.69 o 
  12  -9   0      692.77      666.91     36.94 o 
  13  -9   0      112.79      120.17     10.37 o 
  14  -9   0      322.66      332.64     19.92 o 
  15  -9   0       19.03       18.24      4.88 o 
   0  -8   0     7007.24     7028.22    343.37 o 
   1  -8   0      981.89      956.66     32.95 o 
   2  -8   0     2790.11     2765.06     90.95 o 
   3  -8   0      428.99      410.58     16.95 o 
   4  -8   0     1554.45     1580.90     62.02 o 
   5  -8   0     1740.76     1707.62     66.02 o 
   6  -8   0     1106.98     1080.51     35.77 o 
   7  -8   0      480.22      470.68     20.43 o 
   8  -8   0      528.28      505.03     31.56 o 
   9  -8   0      848.78      831.19     31.52 o 
  10  -8   0      594.02      585.63     21.09 o 
  11  -8   0      563.67      592.65     20.55 o 
  12  -8   0      196.64      191.01     10.82 o 
  13  -8   0      971.54     1009.28     40.08 o 
  14  -8   0        0.64        2.61      3.97 o 
  15  -8   0      585.53      630.15     24.82 o 
   1  -7   0     5592.96     5654.26    151.37 o 
   2  -7   0     1302.00     1300.54     36.36 o 
   3  -7   0     3101.64     3069.16     85.78 o 
   4  -7   0      109.79      121.22      5.71 o 
   5  -7   0     1965.99     1906.91     90.48 o 
   6  -7   0      391.49      397.83     15.06 o 
   7  -7   0     2546.15     2415.42    111.17 o 
   8  -7   0     1463.25     1433.34     46.99 o 
   9  -7   0      763.17      753.32     25.81 o 
  10  -7   0      577.27      564.47     22.01 o 
  11  -7   0      100.01      117.53      7.04 o 
  12  -7   0      484.77      487.09     27.60 o 
  13  -7   0      131.84      136.81      8.75 o 
  14  -7   0      486.65      481.33     20.91 o 
  15  -7   0        6.81        8.63      2.68 o 
  16  -7   0      429.64      450.57     23.33 o 
   0  -6   0     1561.87     1586.88     60.88 o 
   1  -6   0      298.24      302.92      9.00 o 
   2  -6   0     5820.08     5523.90    145.18 o 
   3  -6   0       21.26       24.15      1.68 o 
   4  -6   0     9104.17     8977.64    294.72 o 
   5  -6   0     1409.10     1401.87     54.65 o 
   6  -6   0     1259.01     1233.61     54.93 o 
   7  -6   0      351.52      380.92     23.53 o 
   8  -6   0     1461.97     1409.50     50.38 o 
   9  -6   0     1526.19     1465.68     45.85 o 
  10  -6   0      446.89      426.59     16.47 o 
  11  -6   0     1221.17     1188.63     41.03 o 
  12  -6   0      353.43      363.35     20.50 o 
  13  -6   0      577.54      546.62     23.04 o 
  14  -6   0       18.50       22.04      6.26 o 
  15  -6   0      172.83      171.77      8.78 o 
  16  -6   0       37.35       42.07      3.26 o 
   1  -5   0     5885.79     5850.07    162.62 o 
   2  -5   0      295.05      279.35      7.67 o 
   3  -5   0     3235.41     3342.22     91.68 o 
   4  -5   0     1207.88     1185.02     29.12 o 
   5  -5   0     2754.64     2762.88     83.89 o 
   6  -5   0      936.81      875.23     31.90 o 
   7  -5   0     2051.47     1999.49     69.10 o 
   8  -5   0     1916.68     1846.40     61.09 o 
   9  -5   0      542.93      521.14     17.11 o 
  10  -5   0     1662.54     1613.97     47.44 o 
  11  -5   0      236.96      233.75      8.39 o 
  12  -5   0      774.69      779.57     25.92 o 
  13  -5   0      117.27      123.77     10.44 o 
  14  -5   0      723.41      735.02     26.38 o 
  15  -5   0       36.58       37.68      4.30 o 
  16  -5   0      458.97      471.44     21.68 o 
   0  -4   0    12699.23    13333.03    683.95 o 
   1  -4   0      918.14     1015.53     25.91 o 
   2  -4   0    17989.03    19582.03    479.10 o 
   4  -4   0     1313.74     1266.79     32.25 o 
   5  -4   0      845.98      821.82     22.99 o 
   6  -4   0     1466.74     1501.51     53.95 o 
   7  -4   0     3362.99     3304.52     98.48 o 
   8  -4   0     1697.58     1622.86     53.00 o 
   9  -4   0       17.18       27.84      4.11 o 
  10  -4   0      469.93      453.94     16.07 o 
  11  -4   0     1315.73     1283.04     43.98 o 
  12  -4   0       52.15       65.72      4.77 o 
  13  -4   0     1034.14     1007.78     39.54 o 
  14  -4   0      205.26      201.44      8.86 o 
  15  -4   0      716.82      733.13     22.82 o 
  16  -4   0        2.13        3.77      2.47 o 
   1  -3   0    11368.30    10935.16    294.65 o 
   2  -3   0     1006.28     1045.44     21.32 o 
   3  -3   0     7986.90     8011.77    173.81 o 
   4  -3   0     1796.66     1857.79     37.64 o 
   5  -3   0     6757.18     6687.93    157.55 o 
   6  -3   0     1722.11     1656.70     50.91 o 
   7  -3   0     2524.46     2355.63     74.89 o 
   8  -3   0      653.52      662.01     24.27 o 
   9  -3   0     1074.56     1017.99     31.54 o 
  10  -3   0      988.12      954.55     27.87 o 
  11  -3   0      639.59      623.93     21.02 o 
  12  -3   0      383.57      383.09     13.90 o 
  13  -3   0      105.30      103.87      5.96 o 
  14  -3   0      646.28      611.89     19.93 o 
  15  -3   0        1.16        3.80      1.90 o 
  16  -3   0      407.53      408.13     16.82 o 
  17  -3   0       27.99       23.67      7.77 o 
   0  -2   0     7056.18     6879.54    336.49 o 
   1  -2   0     2328.43     2384.94     45.03 o 
   2  -2   0     2786.14     2821.20     64.13 o 
   3  -2   0     1194.28     1077.06     21.38 o 
   4  -2   0    10962.41    11490.02    256.38 o 
   5  -2   0     1915.07     1942.97     46.92 o 
   6  -2   0     3003.08     3034.19     74.24 o 
   7  -2   0     2677.85     2575.94     89.33 o 
   8  -2   0      683.43      664.08     23.14 o 
   9  -2   0     3570.64     3431.21    115.56 o 
  10  -2   0      593.54      573.92     16.80 o 
  11  -2   0     2092.21     2042.68     63.60 o 
  12  -2   0      165.72      167.04      6.98 o 
  13  -2   0      409.64      407.69     14.63 o 
  14  -2   0      231.66      231.03      8.26 o 
  15  -2   0      606.19      607.83     19.76 o 
  16  -2   0       55.96       56.54      4.38 o 
  17  -2   0      407.12      457.00     23.62 o 
   1  -1   0     4726.62     4955.47    226.44 o 
   2  -1   0       93.93      101.66      2.63 o 
   3  -1   0    14737.73    15055.20    319.47 o 
   4  -1   0     1917.61     1960.79     39.50 o 
   5  -1   0     3688.23     3668.71     78.79 o 
   6  -1   0     3749.10     3726.17     83.37 o 
   7  -1   0     1617.83     1557.67     55.31 o 
   8  -1   0     1011.07      950.42     34.28 o 
   9  -1   0     1440.43     1359.63     47.27 o 
  10  -1   0     1153.30     1101.46     27.74 o 
  11  -1   0      596.25      579.65     16.46 o 
  12  -1   0     1414.69     1365.82     43.85 o 
  13  -1   0       71.65       69.45      4.37 o 
  14  -1   0      603.94      613.29     19.80 o 
  15  -1   0       20.25       26.82      2.99 o 
  16  -1   0      343.45      350.52     15.20 o 
  17  -1   0        1.43        5.55      3.92 o 
   2   0   0     1424.88     1218.25     23.32 o 
   3   0   0      246.94      282.68      6.79 o 
   4   0   0     7070.09     6789.10    141.78 o 
   5   0   0     2395.50     2420.87     43.96 o 
   6   0   0     3338.29     3211.83     69.53 o 
   7   0   0        9.83       16.45      2.28 o 
   8   0   0     2056.98     1958.31     64.36 o 
   9   0   0     2106.87     2058.61     67.76 o 
  10   0   0      195.35      192.21      5.86 o 
  11   0   0       49.80       54.74      4.12 o 
  12   0   0      248.04      246.03      8.72 o 
  13   0   0     1209.85     1187.52     34.13 o 
  14   0   0       92.47       84.66      4.89 o 
  15   0   0      872.98      853.47     26.90 o 
  16   0   0       38.91       43.04      4.62 o 
  17   0   0      247.23      259.87     11.91 o 
   1   1   0     4870.42     4769.39    230.56 o 
   2   1   0      108.57      117.48      2.64 o 
   3   1   0    13420.61    14173.62    303.96 o 
   4   1   0     1959.28     2054.87     39.70 o 
   5   1   0     3509.63     3493.31     73.43 o 
   6   1   0     3969.05     3850.95     81.58 o 
   7   1   0     1811.57     1780.61     55.78 o 
   8   1   0     1171.82     1091.92     34.48 o 
   9   1   0     1520.24     1495.24     54.55 o 
  10   1   0     1003.49      958.26     24.33 o 
  11   1   0      488.53      478.21     16.08 o 
  12   1   0     1484.01     1465.26     40.46 o 
  13   1   0       83.80       96.07      6.10 o 
  14   1   0      695.59      690.79     21.22 o 
  15   1   0       28.47       32.22      4.21 o 
  16   1   0      334.81      339.05     15.12 o 
  17   1   0        2.26        2.76      2.78 o 
   0   2   0     8273.21     7436.08    331.94 o 
   1   2   0     2270.89     2293.73     54.00 o 
   2   2   0     2123.54     2110.70     79.97 o 
   3   2   0     1041.15      935.65     22.16 o 
   4   2   0    11492.25    11967.87    271.38 o 
   5   2   0     2286.47     2295.91     46.27 o 
   6   2   0     2993.55     2923.71     68.39 o 
   7   2   0     2271.79     2194.73     69.66 o 
   8   2   0      694.71      671.84     20.84 o 
   9   2   0     3676.13     3688.78    100.55 o 
  10   2   0      622.77      617.35     14.14 o 
  11   2   0     1975.91     1922.42     49.97 o 
  12   2   0      208.86      202.35     13.05 o 
  13   2   0      430.28      413.73     16.15 o 
  14   2   0      194.38      198.52      8.30 o 
  15   2   0      565.98      574.24     23.65 o 
  16   2   0       58.41       51.95      4.98 o 
  17   2   0      398.87      453.42     18.60 o 
   1   3   0    11868.59    10705.11    496.73 o 
   2   3   0     1043.84     1058.04     24.29 o 
   3   3   0     8056.63     7721.46    209.24 o 
   4   3   0     1658.03     1717.21     37.01 o 
   5   3   0     7099.38     6982.93    161.71 o 
   6   3   0     1450.55     1437.90     40.91 o 
   7   3   0     2262.60     2194.95     67.78 o 
   8   3   0      723.30      741.48     21.84 o 
   9   3   0     1080.76     1084.26     25.98 o 
  10   3   0     1110.34     1108.07     23.54 o 
  11   3   0      586.23      558.33     17.07 o 
  12   3   0      328.38      321.38     12.15 o 
  13   3   0      140.94      137.39      6.35 o 
  14   3   0      599.53      576.10     23.68 o 
  15   3   0        0.53       -0.28      2.83 o 
  16   3   0      423.64      432.87     17.66 o 
  17   3   0       31.55       34.47      3.49 o 
   0   4   0    12028.46    16298.11    922.94 o 
   1   4   0      932.06     1035.87     23.67 o 
   2   4   0    17807.95    16724.13    804.78 o 
   3   4   0       88.17       87.13      2.52 o 
   4   4   0     1323.42     1273.78     29.58 o 
   5   4   0      978.46      953.32     21.18 o 
   6   4   0     1314.11     1340.63     34.54 o 
   7   4   0     3390.89     3422.55     91.00 o 
   8   4   0     1563.27     1574.20     38.64 o 
   9   4   0        3.86       11.90      1.69 o 
  10   4   0      558.21      558.43     13.09 o 
  11   4   0     1403.02     1368.67     36.51 o 
  12   4   0       57.96       58.00      3.54 o 
  13   4   0     1038.84     1028.27     38.01 o 
  14   4   0      189.10      191.08     10.05 o 
  15   4   0      735.24      758.60     28.78 o 
  16   4   0        2.63        5.07      2.50 o 
   1   5   0     6422.42     6428.82    195.20 o 
   2   5   0      301.86      296.93     10.08 o 
   3   5   0     2559.33     2786.44     87.56 o 
   4   5   0     1137.47     1095.20     26.36 o 
   5   5   0     2938.38     2886.37     69.13 o 
   6   5   0     1033.80      982.15     25.40 o 
   7   5   0     2152.72     2141.97     56.70 o 
   8   5   0     1897.26     1902.17     47.79 o 
   9   5   0      581.67      587.71     16.18 o 
  10   5   0     1678.07     1674.04     44.97 o 
  11   5   0      198.35      193.98      7.83 o 
  12   5   0      660.82      678.03     24.03 o 
  13   5   0      119.86      123.92      5.67 o 
  14   5   0      817.90      858.31     25.71 o 
  15   5   0       39.82       43.07      4.07 o 
  16   5   0      458.66      505.91     18.29 o 
   1   6   0      319.38      325.60      9.87 o 
   2   6   0     6145.21     6158.55    179.59 o 
   3   6   0        5.50       15.21      2.25 o 
   4   6   0     9151.84     8900.42    258.47 o 
   5   6   0     1402.59     1375.11     40.56 o 
   6   6   0     1267.03     1251.53     46.51 o 
   7   6   0      446.47      481.37     15.13 o 
   8   6   0     1620.81     1619.24     36.78 o 
   9   6   0     1316.43     1309.27     33.54 o 
  10   6   0      433.00      438.88     14.76 o 
  11   6   0     1232.16     1219.58     33.13 o 
  12   6   0      320.79      328.08     11.02 o 
  13   6   0      546.81      543.67     24.93 o 
  14   6   0       29.01       31.28      4.42 o 
  15   6   0      129.23      135.21     15.11 o 
  16   6   0       35.96       41.65      4.24 o 
   1   7   0     5506.48     5604.13    221.99 o 
   2   7   0     1296.10     1326.52     35.50 o 
   3   7   0     3228.40     3175.73     82.85 o 
   4   7   0       78.85       93.20      3.91 o 
   5   7   0     2021.70     1924.90     70.59 o 
   6   7   0      394.93      398.62     16.19 o 
   7   7   0     2303.77     2350.12     74.74 o 
   8   7   0     1339.87     1398.67     38.74 o 
   9   7   0      685.61      702.71     22.98 o 
  10   7   0      796.23      782.46     40.11 o 
  11   7   0      133.89      139.99      7.11 o 
  12   7   0      504.29      507.68     19.86 o 
  13   7   0      135.78      142.80      7.54 o 
  14   7   0      479.69      479.36     18.46 o 
  15   7   0        6.72        7.61      2.78 o 
  16   7   0      445.08      459.97     19.56 o 
   0   8   0     7390.12     7593.49    353.60 o 
   1   8   0     1024.14      962.63     47.69 o 
   2   8   0     2485.16     2566.19    106.30 o 
   3   8   0      400.32      393.93     15.19 o 
   4   8   0     1617.43     1619.68     51.36 o 
   5   8   0     1768.28     1711.05     63.16 o 
   6   8   0      996.99      958.79     37.51 o 
   7   8   0      457.17      461.77     18.32 o 
   8   8   0      688.60      690.39     20.13 o 
   9   8   0      976.38     1003.74     26.13 o 
  10   8   0      530.90      549.93     16.90 o 
  11   8   0      445.50      464.18     19.79 o 
  12   8   0      222.46      216.53     17.77 o 
  13   8   0     1017.88     1047.05     52.49 o 
  14   8   0        3.02        2.54      2.64 o 
  15   8   0      565.53      594.40     34.56 o 
   1   9   0     2616.86     2737.49    107.02 o 
   2   9   0      251.14      257.33     20.00 o 
   3   9   0     3310.34     3121.03    211.86 o 
   4   9   0      186.45      178.78      5.00 o 
   5   9   0     1326.06     1336.90     32.18 o 
   6   9   0      877.60      865.43     21.23 o 
   7   9   0     1091.67     1127.02     28.32 o 
   8   9   0      918.67      928.96     26.60 o 
   9   9   0      634.89      655.35     18.24 o 
  10   9   0      767.01      775.35     23.39 o 
  11   9   0      123.22      122.93      6.96 o 
  12   9   0      749.49      720.34     25.53 o 
  13   9   0      104.14      100.95      6.01 o 
  14   9   0      326.82      322.37     12.78 o 
  15   9   0       18.41       22.08      5.48 o 
   0  10   0     1084.25     1037.85     64.09 o 
   1  10   0      254.46      239.89     13.83 o 
   2  10   0     3250.25     3272.77    113.30 o 
   3  10   0     1266.28     1288.88     48.06 o 
   4  10   0     1619.98     1593.69     43.38 o 
   5  10   0        3.87       13.24      1.61 o 
   6  10   0     2757.84     2799.48     72.59 o 
   7  10   0      602.84      608.46     18.21 o 
   8  10   0      255.06      267.55      9.04 o 
   9  10   0      863.68      910.43     24.07 o 
  10  10   0      510.23      512.70     15.60 o 
  11  10   0      724.82      740.10     22.13 o 
  12  10   0       22.33       21.28      2.75 o 
  13  10   0      204.62      200.19     20.69 o 
  14  10   0       25.59       28.33      4.83 o 
   1  11   0     2044.17     2000.75     55.09 o 
   2  11   0        2.82        6.54      3.12 o 
   3  11   0     1703.23     1737.38     42.35 o 
   4  11   0      539.25      586.56     17.72 o 
   5  11   0     1156.17     1196.24     47.90 o 
   6  11   0      616.67      675.52     22.41 o 
   7  11   0      648.80      646.76     19.95 o 
   8  11   0      259.41      295.56     13.02 o 
   9  11   0      241.72      232.58      8.02 o 
  10  11   0      487.48      511.30     18.22 o 
  11  11   0      317.89      335.88     13.09 o 
  12  11   0      574.78      584.93     28.26 o 
  13  11   0       26.60       33.49      5.14 o 
  14  11   0      420.84      423.36     22.18 o 
   0  12   0     2310.31     2415.87     86.89 o 
   1  12   0      165.72      169.30      5.61 o 
   2  12   0     2072.80     2179.04     51.34 o 
   3  12   0      287.27      286.10      8.76 o 
   4  12   0      399.51      439.78     14.33 o 
   5  12   0      158.15      156.83      7.65 o 
   6  12   0      986.71     1024.41     31.58 o 
   7  12   0      883.55      882.87     36.53 o 
   8  12   0      910.65      911.67     31.14 o 
   9  12   0      281.62      278.66     12.04 o 
  10  12   0      105.62      114.69      6.28 o 
  11  12   0      196.61      198.67      8.94 o 
  12  12   0       70.93       71.44     11.49 o 
  13  12   0      505.15      500.69     25.50 o 
   1  13   0     1195.37     1206.16     31.25 o 
   2  13   0      120.24      121.29      5.15 o 
   3  13   0     1765.52     1836.19     49.09 o 
   4  13   0      268.81      272.51     10.39 o 
   5  13   0     1029.73     1084.09     30.24 o 
   6  13   0      192.81      193.08      8.96 o 
   7  13   0      284.14      296.31     10.20 o 
   8  13   0      244.68      245.08     10.22 o 
   9  13   0      189.31      187.63      8.88 o 
  10  13   0      623.54      621.14     22.15 o 
  11  13   0      274.13      275.27     11.65 o 
  12  13   0      430.56      433.25     17.75 o 
  13  13   0        4.40        2.45      2.59 o 
   0  14   0      877.36      849.85     32.89 o 
   1  14   0      309.79      316.78      9.84 o 
   2  14   0      777.90      755.71     20.32 o 
   3  14   0       69.23       76.25      4.72 o 
   4  14   0     1217.20     1203.91     47.33 o 
   5  14   0      136.04      154.85      7.20 o 
   6  14   0      569.61      551.80     20.05 o 
   7  14   0      177.81      186.17     12.54 o 
   8  14   0      565.32      569.96     17.63 o 
   9  14   0      711.05      749.59     22.93 o 
  10  14   0       52.62       49.95      3.76 o 
  11  14   0      270.94      288.05      9.87 o 
  12  14   0      134.59      135.82      9.34 o 
   1  15   0      928.13      920.74     25.16 o 
   2  15   0       64.04       60.90      3.77 o 
   3  15   0      814.61      823.76     22.91 o 
   4  15   0      129.14      130.41      6.73 o 
   5  15   0      444.25      433.31     15.84 o 
   6  15   0      388.28      403.31     15.96 o 
   7  15   0      320.63      328.42     12.85 o 
   8  15   0      280.80      283.04     11.21 o 
   9  15   0      250.72      252.55     11.10 o 
  10  15   0      161.11      157.51      7.29 o 
  11  15   0       96.19      102.81      5.66 o 
   0  16   0     1106.46     1114.70     42.45 o 
   1  16   0       20.52       19.93      2.50 o 
   2  16   0      721.73      714.00     20.29 o 
   3  16   0      144.85      141.95      5.99 o 
   4  16   0      267.40      277.50     11.08 o 
   5  16   0      280.72      273.12     10.97 o 
   6  16   0      609.79      598.02     21.59 o 
   7  16   0      219.54      209.74      9.27 o 
   8  16   0      206.67      212.67      9.25 o 
   9  16   0      116.25      105.23      6.21 o 
  10  16   0      163.69      170.76      7.74 o 
   1  17   0      608.10      583.61     16.67 o 
   2  17   0       29.25       33.10      2.91 o 
   3  17   0      625.64      602.27     21.46 o 
   4  17   0       19.17       19.58      3.11 o 
   5  17   0      361.85      355.74     14.03 o 
   6  17   0       70.78       69.78      4.89 o 
   7  17   0      325.72      306.40     11.38 o 
   8  17   0      296.25      298.44     11.64 o 
   9  17   0      157.36      162.36      7.50 o 
   0  18   0      148.96      144.88      8.57 o 
   1  18   0       80.63       78.27      4.34 o 
   2  18   0      471.42      443.86     13.69 o 
   3  18   0      105.50       96.86      5.66 o 
   4  18   0      606.42      586.40     20.70 o 
   5  18   0       76.92       77.64      5.12 o 
   6  18   0      303.46      286.37     11.16 o 
   7  18   0      135.34      131.42      9.46 o 
   1  19   0      577.72      580.57     20.74 o 
   2  19   0       80.76       76.78      4.94 o 
   3  19   0      239.96      246.68      9.47 o 
   4  19   0       52.43       48.63      4.00 o 
   5  19   0      263.27      255.17     10.27 o 
   0  20   0      447.18      461.23     24.09 o 
  -5 -19   1       20.03       21.20      6.36 o 
  -4 -19   1      266.37      273.35     21.94 o 
  -3 -19   1       84.96       90.49     10.96 o 
  -2 -19   1      421.12      441.09     30.99 o 
  -1 -19   1       10.16       12.37      5.65 o 
   0 -19   1      492.64      528.60     37.55 o 
   1 -19   1       31.69       28.76      4.74 o 
   2 -19   1      261.06      283.32     15.57 o 
   3 -19   1       32.66       41.23      5.03 o 
   4 -19   1      252.90      268.36     15.31 o 
   5 -19   1       55.03       54.47      6.18 o 
  -7 -18   1      248.08      272.00     15.01 o 
  -6 -18   1      232.72      251.18     21.23 o 
  -5 -18   1      615.10      666.51     46.62 o 
  -4 -18   1       70.17       72.81     10.43 o 
  -3 -18   1      354.13      359.48     27.26 o 
  -2 -18   1        0.72       -1.77      4.42 o 
  -1 -18   1      342.45      368.83     28.32 o 
   0 -18   1       19.75       20.96      4.42 o 
   1 -18   1      556.90      573.90     29.95 o 
   2 -18   1       33.58       35.67      5.10 o 
   3 -18   1      534.52      545.32     28.56 o 
   4 -18   1      120.07      115.96      9.48 o 
   6 -18   1      144.34      158.05     10.73 o 
   7 -18   1      209.81      216.23     13.50 o 
  -9 -17   1      202.05      213.83     19.28 o 
  -8 -17   1      371.16      384.68     30.63 o 
  -7 -17   1       88.43       94.91     11.84 o 
  -6 -17   1      220.72      255.92     20.34 o 
  -5 -17   1      307.22      294.79     24.24 o 
  -4 -17   1      316.45      330.55     26.01 o 
  -3 -17   1        6.95        8.83      5.83 o 
  -2 -17   1      754.06      784.89     57.82 o 
  -1 -17   1       43.09       43.49      5.61 o 
   0 -17   1      654.02      684.93     33.77 o 
   1 -17   1      155.34      156.20     11.05 o 
   2 -17   1      677.00      710.42     32.39 o 
   3 -17   1       24.42       25.87      4.78 o 
   4 -17   1      649.70      713.89     35.71 o 
   5 -17   1       74.33       72.81      9.54 o 
   6 -17   1      132.58      133.93     10.86 o 
   7 -17   1      191.89      203.55     12.99 o 
   8 -17   1      287.00      312.35     13.99 o 
 -10 -16   1      262.92      289.71     13.00 o 
  -9 -16   1      330.38      372.86     19.46 o 
  -8 -16   1      283.18      310.52     23.35 o 
  -7 -16   1      152.40      148.33     15.56 o 
  -6 -16   1       53.35       61.67      9.90 o 
  -5 -16   1      633.69      658.88     46.97 o 
  -4 -16   1       39.38       47.88      8.13 o 
  -3 -16   1      632.37      601.80     44.49 o 
  -2 -16   1      155.17      162.83     16.09 o 
  -1 -16   1      773.39      792.04     36.88 o 
   0 -16   1       28.13       35.07      5.16 o 
   1 -16   1      555.78      576.80     28.56 o 
   2 -16   1        7.71       14.89      4.24 o 
   3 -16   1      456.13      448.57     24.97 o 
   4 -16   1      376.25      386.10     21.63 o 
   5 -16   1      617.97      588.83     32.13 o 
   6 -16   1      155.92      164.91     11.63 o 
   7 -16   1      404.27      398.77     21.63 o 
   8 -16   1      207.93      224.33     10.94 o 
   9 -16   1       35.41       37.95      4.54 o 
  10 -16   1      318.58      347.38     20.00 o 
 -11 -15   1      304.86      322.97     15.16 o 
 -10 -15   1      129.05      132.74      8.56 o 
  -9 -15   1      184.13      190.28     10.61 o 
  -8 -15   1      284.09      283.61     17.26 o 
  -7 -15   1      297.82      301.28     17.63 o 
  -6 -15   1      586.66      591.90     44.66 o 
  -5 -15   1      102.59      101.98     12.55 o 
  -3 -15   1      147.06      150.63     16.62 o 
  -2 -15   1     1210.65     1211.42     80.56 o 
  -1 -15   1      193.37      193.35     12.44 o 
   0 -15   1      668.89      662.16     35.85 o 
   1 -15   1        4.15        9.32      3.80 o 
   2 -15   1      780.29      789.83     41.01 o 
   3 -15   1      182.40      186.78     12.01 o 
   4 -15   1      975.35     1001.51     46.88 o 
   5 -15   1      146.37      141.03     10.80 o 
   6 -15   1      374.30      372.34     22.06 o 
   7 -15   1      302.11      283.01     18.55 o 
   8 -15   1      276.85      270.81     16.43 o 
   9 -15   1      262.38      277.45     13.28 o 
  10 -15   1       83.88       85.40      8.22 o 
  11 -15   1      362.64      399.04     20.71 o 
 -12 -14   1      339.29      348.39     20.83 o 
 -11 -14   1       34.45       37.41      4.63 o 
 -10 -14   1      273.63      287.93     13.18 o 
  -9 -14   1      228.49      246.86     12.68 o 
  -8 -14   1      273.14      256.87     16.12 o 
  -7 -14   1      944.94      948.38     48.51 o 
  -6 -14   1      142.75      137.68     11.02 o 
  -5 -14   1      594.87      620.14     47.50 o 
  -4 -14   1      442.60      402.52     32.76 o 
  -3 -14   1      926.82      959.44     68.54 o 
  -2 -14   1        9.59        9.72      4.95 o 
  -1 -14   1     1076.47     1096.10     74.65 o 
   0 -14   1       54.23       57.35      6.34 o 
   1 -14   1     1404.07     1455.02     68.74 o 
   2 -14   1      100.26      102.89      8.48 o 
   3 -14   1      367.11      405.23     24.00 o 
   5 -14   1      743.75      785.92     38.34 o 
   6 -14   1      494.80      489.48     25.99 o 
   7 -14   1      367.23      386.25     20.65 o 
   8 -14   1      502.78      501.82     27.44 o 
   9 -14   1      595.62      638.74     27.47 o 
  10 -14   1      289.52      283.09     22.74 o 
  11 -14   1       59.95       67.17      7.57 o 
  12 -14   1      183.10      194.80     12.36 o 
 -13 -13   1      409.22      451.47     23.84 o 
 -12 -13   1       72.41       82.61      6.52 o 
 -11 -13   1      362.50      388.85     17.35 o 
 -10 -13   1      520.24      541.25     23.45 o 
  -9 -13   1      369.22      369.78     19.10 o 
  -8 -13   1       69.90       73.14      7.95 o 
  -7 -13   1      561.01      556.25     30.24 o 
  -6 -13   1      746.85      753.27     38.36 o 
  -5 -13   1      218.37      218.79     18.75 o 
  -4 -13   1     1373.58     1313.10     95.97 o 
  -3 -13   1      175.28      176.65     16.09 o 
  -2 -13   1      619.96      605.82     42.91 o 
  -1 -13   1      283.66      292.67     23.53 o 
   0 -13   1     1206.47     1204.91     58.06 o 
   1 -13   1       38.04       40.83      5.48 o 
   2 -13   1     2421.22     2417.09    108.50 o 
   3 -13   1      180.28      188.38     11.93 o 
   4 -13   1      629.74      607.20     33.13 o 
   5 -13   1      446.32      458.24     25.43 o 
   6 -13   1      414.30      400.76     21.27 o 
   8 -13   1      280.70      279.58     17.52 o 
   9 -13   1      419.84      430.89     19.69 o 
  10 -13   1      323.25      332.33     18.90 o 
  11 -13   1      604.74      638.06     34.64 o 
  12 -13   1       44.05       44.51      6.55 o 
  13 -13   1      284.11      335.14     26.19 o 
 -13 -12   1       62.64       63.94      7.61 o 
 -12 -12   1      318.80      323.55     15.43 o 
 -11 -12   1      151.59      149.47      9.21 o 
 -10 -12   1      649.93      676.77     29.11 o 
  -9 -12   1      435.76      446.77     20.79 o 
  -8 -12   1      361.41      356.80     22.42 o 
  -7 -12   1      890.00      826.77     44.04 o 
  -6 -12   1       74.61       81.68      6.73 o 
  -5 -12   1      433.98      401.66     32.23 o 
  -3 -12   1     1740.61     1712.54     77.78 o 
  -2 -12   1      410.26      427.18     23.41 o 
  -1 -12   1     2627.92     2528.93    124.68 o 
   0 -12   1      112.69      117.33      7.90 o 
   1 -12   1      801.78      791.33     28.96 o 
   2 -12   1      655.21      662.56     32.84 o 
   3 -12   1     1280.88     1266.92     82.52 o 
   4 -12   1       86.26       83.34      7.98 o 
   5 -12   1     1858.46     1871.43     90.77 o 
   6 -12   1      352.57      361.51     16.85 o 
   7 -12   1      512.81      497.66     23.89 o 
   8 -12   1      724.57      773.08     40.39 o 
  10 -12   1      283.14      300.35     14.14 o 
  11 -12   1       58.20       62.67      7.80 o 
  12 -12   1      344.41      356.13     22.06 o 
  13 -12   1      113.07      127.48     10.24 o 
 -14 -11   1        5.22        3.48      3.92 o 
 -13 -11   1      653.51      660.10     35.58 o 
 -12 -11   1      161.53      171.07     10.34 o 
 -11 -11   1      179.90      170.57     10.47 o 
 -10 -11   1      459.60      445.86     19.53 o 
  -9 -11   1      802.08      754.72     30.22 o 
  -8 -11   1      440.49      421.94     25.57 o 
  -7 -11   1      413.50      400.01     18.90 o 
  -6 -11   1      881.36      866.51     35.72 o 
  -4 -11   1     2886.92     2916.53    134.40 o 
  -3 -11   1      538.83      513.04     24.55 o 
  -2 -11   1      830.77      839.63     41.56 o 
  -1 -11   1        6.11       11.33      2.74 o 
   0 -11   1     2825.71     2809.45    135.09 o 
   1 -11   1        2.56       10.58      3.09 o 
   2 -11   1     1649.81     1673.86     70.39 o 
   3 -11   1       63.20       59.81      5.99 o 
   4 -11   1     1734.02     1700.73     88.94 o 
   5 -11   1     1372.48     1338.79     66.48 o 
   6 -11   1     1285.97     1308.51     49.07 o 
   7 -11   1       86.84       91.75      6.98 o 
   8 -11   1      637.64      678.62     30.38 o 
   9 -11   1      904.40      897.50     34.88 o 
  10 -11   1      122.28      129.45      8.39 o 
  11 -11   1      499.32      490.45     27.44 o 
  12 -11   1      167.06      179.49     12.83 o 
  13 -11   1      398.39      399.12     23.27 o 
  14 -11   1        1.29        2.45      5.65 o 
 -14 -10   1      530.78      587.68     31.24 o 
 -13 -10   1       87.93       98.73      9.18 o 
 -12 -10   1      452.24      465.74     19.65 o 
 -11 -10   1       41.25       55.20      5.34 o 
 -10 -10   1      640.20      631.17     27.48 o 
  -9 -10   1      572.14      549.06     21.46 o 
  -8 -10   1      180.20      178.86      9.99 o 
  -7 -10   1      955.97      913.75     39.85 o 
  -6 -10   1     1402.45     1345.79     46.15 o 
  -5 -10   1     2036.08     1996.75     97.56 o 
  -4 -10   1      527.14      488.58     28.24 o 
  -3 -10   1     1097.58     1066.06     53.02 o 
  -2 -10   1      198.82      201.38     11.88 o 
  -1 -10   1     2890.49     2811.28    109.06 o 
   0 -10   1      384.39      382.21     15.98 o 
   1 -10   1     1799.42     1793.08     60.76 o 
   2 -10   1        2.60        5.35      2.52 o 
   3 -10   1     2048.09     2016.18     65.46 o 
   4 -10   1      389.82      381.95     20.29 o 
   5 -10   1      241.22      246.61     16.98 o 
   6 -10   1      809.04      800.42     35.75 o 
   7 -10   1     1456.28     1437.64     59.47 o 
   8 -10   1      924.27      918.65     37.96 o 
   9 -10   1      418.61      409.79     15.79 o 
  10 -10   1      476.59      506.80     21.46 o 
  11 -10   1      294.06      288.97     18.78 o 
  12 -10   1      656.43      705.93     36.32 o 
  13 -10   1       24.32       29.75      5.84 o 
  14 -10   1      376.66      403.96     22.44 o 
 -15  -9   1      274.72      274.71     18.58 o 
 -14  -9   1       37.34       41.58      6.31 o 
 -13  -9   1      454.88      490.71     26.31 o 
 -12  -9   1      218.01      232.95     12.49 o 
 -11  -9   1      731.28      731.96     32.15 o 
 -10  -9   1      157.43      167.73      8.82 o 
  -9  -9   1      462.72      460.82     17.97 o 
  -8  -9   1     1319.80     1270.87     49.80 o 
  -7  -9   1      879.51      870.42     49.66 o 
  -6  -9   1      999.03      964.58     35.56 o 
  -5  -9   1      751.79      765.55     35.93 o 
  -4  -9   1     1357.51     1245.95     62.39 o 
  -3  -9   1      111.20      125.06      6.53 o 
  -2  -9   1     3511.09     3428.63    118.07 o 
  -1  -9   1       66.59       76.16      3.82 o 
   0  -9   1     4247.90     4248.11    151.36 o 
   1  -9   1      722.14      727.17     29.02 o 
   2  -9   1     2316.91     2199.68     84.89 o 
   3  -9   1      518.46      505.64     18.69 o 
   4  -9   1     2870.97     2814.65     93.76 o 
   5  -9   1      553.55      542.99     25.52 o 
   6  -9   1      418.07      423.45     18.64 o 
   7  -9   1      502.59      551.74     23.89 o 
   8  -9   1     1101.93     1129.89     44.25 o 
   9  -9   1      864.58      876.84     31.07 o 
  10  -9   1      145.79      149.46     10.05 o 
  11  -9   1      432.52      445.40     28.64 o 
  12  -9   1      157.82      150.57     11.48 o 
  13  -9   1      815.69      858.05     45.02 o 
  14  -9   1       26.99       28.02      5.53 o 
  15  -9   1      376.79      429.57     22.87 o 
 -15  -8   1        0.08       -2.19      2.65 o 
 -14  -8   1      565.35      560.38     30.10 o 
 -13  -8   1       29.26       32.44      3.80 o 
 -12  -8   1      420.51      407.84     18.35 o 
 -11  -8   1      903.46      896.69     31.55 o 
 -10  -8   1      624.29      598.54     22.86 o 
  -9  -8   1      646.17      635.17     22.88 o 
  -8  -8   1     1148.53     1086.46     38.79 o 
  -7  -8   1      619.39      647.76     39.80 o 
  -5  -8   1     3242.00     3123.25    141.08 o 
  -4  -8   1       74.65       87.52      7.05 o 
  -3  -8   1     4149.05     4098.93    137.77 o 
  -2  -8   1      113.89      124.19      5.29 o 
  -1  -8   1     1948.38     1871.64     72.60 o 
   0  -8   1      163.07      172.67      6.69 o 
   1  -8   1     5571.97     5534.27    190.86 o 
   2  -8   1      650.34      666.23     24.43 o 
   3  -8   1     3725.34     3782.35    142.23 o 
   4  -8   1     1534.67     1505.45     49.08 o 
   5  -8   1     3537.42     3575.74    139.42 o 
   6  -8   1      799.46      791.85     33.88 o 
   7  -8   1     1200.51     1155.84     46.71 o 
   8  -8   1       69.49       82.12      9.86 o 
   9  -8   1      175.54      199.49      9.08 o 
  10  -8   1     1385.04     1331.60     53.49 o 
  11  -8   1      224.64      227.50     15.08 o 
  12  -8   1      540.37      532.56     28.71 o 
  13  -8   1       87.66       85.43      9.31 o 
  14  -8   1      258.34      250.37     16.55 o 
  15  -8   1        8.08       13.92      4.68 o 
 -16  -7   1        3.39        3.23      2.81 o 
 -15  -7   1      558.89      585.59     28.71 o 
 -14  -7   1      139.90      135.55      7.27 o 
 -13  -7   1      239.65      237.15     13.05 o 
 -12  -7   1      139.66      136.13      8.45 o 
 -11  -7   1     1501.72     1505.83     50.29 o 
 -10  -7   1      364.50      352.24     14.94 o 
  -9  -7   1      796.27      790.32     26.25 o 
  -8  -7   1     1319.38     1228.08     41.63 o 
  -7  -7   1      968.40      940.29     33.29 o 
  -6  -7   1     3180.90     3027.50    100.78 o 
  -5  -7   1      178.81      179.48      7.92 o 
  -4  -7   1      524.42      498.67     19.84 o 
  -3  -7   1      999.26      968.77     30.56 o 
  -2  -7   1     8064.57     8138.57    221.07 o 
  -1  -7   1     2018.97     1994.97     58.84 o 
   0  -7   1     2530.82     2534.88     73.57 o 
   1  -7   1      748.49      718.75     19.31 o 
   2  -7   1     3117.61     3143.94    102.07 o 
   3  -7   1      655.83      643.25     18.96 o 
   4  -7   1     2514.35     2461.27    111.79 o 
   5  -7   1      100.51      124.99     11.67 o 
   6  -7   1     1888.49     1858.36     63.02 o 
   7  -7   1     3229.68     3143.20    118.26 o 
   8  -7   1      688.27      662.68     23.13 o 
   9  -7   1     1046.11     1025.17     33.98 o 
  10  -7   1      303.18      287.42     15.90 o 
  11  -7   1      593.52      607.07     21.37 o 
  12  -7   1      167.34      158.22      9.14 o 
  13  -7   1      703.28      720.44     29.09 o 
  14  -7   1       71.55       74.14      6.51 o 
  15  -7   1      497.84      548.03     23.28 o 
  16  -7   1       22.67       22.16      3.03 o 
 -16  -6   1      312.86      333.32     14.32 o 
 -15  -6   1       67.20       76.16      5.62 o 
 -14  -6   1      566.36      574.89     20.86 o 
 -13  -6   1      110.95      110.65      7.99 o 
 -12  -6   1     1460.15     1465.88     49.16 o 
 -11  -6   1      294.49      301.79     10.38 o 
 -10  -6   1      217.16      228.40      8.55 o 
  -9  -6   1      264.57      263.31      9.70 o 
  -8  -6   1      881.40      854.56     27.77 o 
  -7  -6   1     1629.57     1577.00     54.21 o 
  -6  -6   1     2617.70     2494.83    100.67 o 
  -5  -6   1     3401.32     3301.34    108.49 o 
  -4  -6   1     1535.05     1464.53     44.41 o 
  -3  -6   1     4641.06     4613.20    115.61 o 
  -2  -6   1      679.99      680.68     19.38 o 
  -1  -6   1     2125.26     2205.58     60.87 o 
   0  -6   1     1028.59     1051.68     28.71 o 
   1  -6   1     8136.89     8219.85    225.34 o 
   2  -6   1      225.79      236.25      7.18 o 
   3  -6   1     2869.10     3006.93     80.11 o 
   4  -6   1     1075.14     1043.18     37.38 o 
   5  -6   1     1204.36     1222.49     52.92 o 
   6  -6   1     1183.28     1160.89     39.37 o 
   7  -6   1      434.65      437.94     17.83 o 
   8  -6   1      910.47      899.31     40.67 o 
   9  -6   1     2368.44     2289.85     93.34 o 
  10  -6   1     1382.51     1373.06     52.77 o 
  11  -6   1       97.78      109.03      8.01 o 
  12  -6   1      737.90      745.70     32.00 o 
  13  -6   1       18.07       18.33      3.84 o 
  14  -6   1      778.12      801.53     38.36 o 
  15  -6   1       46.60       51.44      4.29 o 
  16  -6   1      355.60      371.88     13.78 o 
 -16  -5   1       26.95       26.72      3.43 o 
 -15  -5   1      559.27      535.88     21.91 o 
 -14  -5   1       87.40       84.59      7.35 o 
 -13  -5   1      424.88      424.95     13.58 o 
 -12  -5   1       39.57       44.53      3.54 o 
 -11  -5   1      520.21      506.56     15.42 o 
 -10  -5   1      701.48      681.73     20.99 o 
  -9  -5   1     1817.54     1747.27     54.88 o 
  -8  -5   1     1736.48     1672.01     56.15 o 
  -7  -5   1      311.95      315.99     10.16 o 
  -6  -5   1     2879.45     2724.40     88.73 o 
  -5  -5   1     1081.21     1069.19     30.20 o 
  -4  -5   1     3691.95     3683.30     93.66 o 
  -3  -5   1      440.82      472.76     11.96 o 
  -2  -5   1     8784.17     8645.97    236.15 o 
  -1  -5   1       93.54       87.08      2.68 o 
   0  -5   1    11760.21    11896.20    327.35 o 
   1  -5   1      234.76      213.74      6.00 o 
   2  -5   1     6378.64     6344.17    165.71 o 
   3  -5   1      580.60      611.66     17.26 o 
   4  -5   1     3798.88     3794.94    101.68 o 
   5  -5   1      696.11      722.38     25.02 o 
   6  -5   1     4928.92     4909.89    195.63 o 
   7  -5   1      976.08      959.09     36.48 o 
   8  -5   1     1091.20     1032.43     39.88 o 
   9  -5   1      852.02      854.41     47.60 o 
  10  -5   1      529.07      524.32     25.00 o 
  11  -5   1      655.56      635.86     29.09 o 
  12  -5   1      426.20      432.71     20.96 o 
  13  -5   1      465.95      468.42     20.52 o 
  14  -5   1       18.98       21.73      4.04 o 
  15  -5   1      566.64      575.74     19.89 o 
  16  -5   1       12.48       11.57      2.39 o 
 -16  -4   1      447.30      467.18     17.84 o 
 -15  -4   1       94.17       93.61      4.88 o 
 -14  -4   1      521.06      501.21     20.02 o 
 -13  -4   1      378.07      363.85     12.07 o 
 -12  -4   1      950.52      931.65     27.38 o 
 -11  -4   1      571.18      564.50     17.66 o 
 -10  -4   1     1530.88     1502.08     39.22 o 
  -9  -4   1     1360.64     1270.46     34.88 o 
  -8  -4   1     1508.30     1464.27     47.84 o 
  -7  -4   1     1320.75     1247.38     35.88 o 
  -6  -4   1     1621.60     1612.08     54.31 o 
  -5  -4   1     3109.75     3074.85     81.24 o 
  -4  -4   1      355.84      317.79      9.13 o 
  -3  -4   1     3682.37     3443.05     82.62 o 
  -2  -4   1      517.04      508.27     11.29 o 
  -1  -4   1    12055.26    12251.01    323.97 o 
   0  -4   1      316.34      299.18      7.89 o 
   1  -4   1     4231.70     4016.68    106.60 o 
   2  -4   1      843.31      804.97     18.86 o 
   3  -4   1    10740.07    10848.97    271.28 o 
   4  -4   1     2790.27     2806.55     70.12 o 
   5  -4   1     5425.06     5318.27    130.29 o 
   7  -4   1      937.40      891.77     36.73 o 
   8  -4   1     2313.78     2271.80     85.71 o 
   9  -4   1      328.80      322.59     20.58 o 
  10  -4   1      699.79      680.17     23.16 o 
  11  -4   1      200.12      189.01      9.32 o 
  12  -4   1     1631.36     1621.61     53.31 o 
  13  -4   1      150.13      140.04      8.24 o 
  14  -4   1      611.31      631.70     24.25 o 
  15  -4   1      135.38      129.00      6.31 o 
  16  -4   1      282.44      294.35     10.62 o 
 -17  -3   1      392.98      466.03     37.71 o 
 -16  -3   1       17.31       18.40      2.64 o 
 -15  -3   1      547.59      540.09     18.40 o 
 -14  -3   1      114.41      111.93      6.89 o 
 -13  -3   1     1117.53     1094.63     33.97 o 
 -12  -3   1      256.02      260.06      8.57 o 
 -11  -3   1      773.25      759.64     25.21 o 
 -10  -3   1      672.11      647.18     17.65 o 
  -9  -3   1     2656.51     2503.13     73.31 o 
  -8  -3   1     1388.55     1333.16     47.75 o 
  -7  -3   1      549.11      501.63     17.93 o 
  -6  -3   1     1965.08     1941.17     65.89 o 
  -5  -3   1     2305.06     2248.34     53.88 o 
  -4  -3   1    12142.23    12280.10    268.64 o 
  -3  -3   1     2044.40     2071.54     52.43 o 
  -2  -3   1     1405.04     1489.68     35.54 o 
  -1  -3   1      761.55      737.47     18.17 o 
   0  -3   1     7280.72     7252.80    180.37 o 
   1  -3   1     1443.93     1450.82     30.32 o 
   2  -3   1     5144.87     5596.81    121.62 o 
   3  -3   1      678.79      670.38     15.64 o 
   4  -3   1     2594.77     2688.50     56.27 o 
   5  -3   1     3225.64     3088.61     69.65 o 
   6  -3   1     2508.77     2459.63     69.75 o 
   7  -3   1     2497.10     2345.71     82.71 o 
   8  -3   1      824.33      833.41     29.03 o 
   9  -3   1     2129.33     2025.75     77.71 o 
  10  -3   1      430.70      424.35     15.46 o 
  11  -3   1     1353.32     1317.31     42.35 o 
  12  -3   1      238.77      238.84     10.19 o 
  13  -3   1      721.85      727.42     25.20 o 
  14  -3   1       15.35       17.42      2.98 o 
  15  -3   1      630.03      642.91     21.56 o 
  16  -3   1        5.87        6.11      2.68 o 
 -17  -2   1        0.92        1.32      3.69 o 
 -16  -2   1      377.53      399.59     16.67 o 
 -15  -2   1      114.36      113.67      5.74 o 
 -14  -2   1      526.80      524.92     16.88 o 
 -13  -2   1      211.16      205.12      7.98 o 
 -12  -2   1      748.30      736.92     21.96 o 
 -11  -2   1      101.17      104.54      4.42 o 
 -10  -2   1     1058.31     1044.10     24.20 o 
  -9  -2   1      707.46      671.09     20.83 o 
  -8  -2   1      500.48      500.86     28.46 o 
  -7  -2   1     3682.17     3542.10    130.28 o 
  -6  -2   1      775.47      783.68     22.45 o 
  -5  -2   1     5838.02     5852.59    129.40 o 
  -4  -2   1     2408.79     2382.09     57.19 o 
  -3  -2   1    10086.44    10337.38    246.09 o 
  -2  -2   1      289.23      302.83      6.94 o 
  -1  -2   1    24089.80    24757.99    914.45 o 
   0  -2   1     4905.72     4891.75    182.63 o 
   1  -2   1    19346.51    20701.61    534.46 o 
   2  -2   1      239.35      226.53      9.19 o 
   3  -2   1    13140.41    13116.65    266.28 o 
   4  -2   1      310.28      317.43      8.87 o 
   5  -2   1     1620.06     1570.81     34.49 o 
   6  -2   1     1394.98     1392.76     41.01 o 
   7  -2   1     3238.33     3079.36     88.68 o 
   8  -2   1     2529.24     2422.69     75.77 o 
   9  -2   1     1443.74     1356.68     46.66 o 
  10  -2   1      812.97      822.97     44.72 o 
  11  -2   1      392.59      385.60     14.81 o 
  12  -2   1      598.96      580.77     20.93 o 
  13  -2   1        5.89        8.49      2.16 o 
  14  -2   1      858.96      829.49     22.31 o 
  15  -2   1        8.94        9.99      2.11 o 
  16  -2   1      600.87      604.90     23.70 o 
  17  -2   1       24.12       30.47      5.28 o 
 -17  -1   1      309.25      320.50     14.08 o 
 -16  -1   1       35.07       38.33      4.36 o 
 -15  -1   1      539.79      519.27     17.65 o 
 -14  -1   1       64.37       56.82      4.53 o 
 -13  -1   1     1013.34     1008.08     25.15 o 
 -12  -1   1      282.17      281.87     10.03 o 
 -11  -1   1     1065.79     1043.89     29.72 o 
 -10  -1   1      735.09      709.05     17.62 o 
  -9  -1   1      176.61      169.14      6.14 o 
  -8  -1   1     1459.60     1388.37     46.57 o 
  -7  -1   1     2017.45     1955.21     67.47 o 
  -6  -1   1     3975.08     3814.57     91.03 o 
  -5  -1   1     3382.86     3469.90     72.17 o 
  -4  -1   1     9683.00    10112.50    284.40 o 
  -3  -1   1      806.48      855.04     16.31 o 
  -2  -1   1    20316.18    21569.42    897.07 o 
  -1  -1   1     1235.29     1288.39     28.61 o 
   1  -1   1      758.84      759.06     14.33 o 
   2  -1   1    19350.96    19507.96    608.04 o 
   3  -1   1     4255.67     4346.61     85.37 o 
   4  -1   1     3437.75     3119.80     64.14 o 
   5  -1   1     1827.40     1815.27     37.02 o 
   6  -1   1     4625.22     4436.81    113.25 o 
   7  -1   1     2173.09     2018.00     78.32 o 
   8  -1   1     1231.64     1175.06     39.00 o 
   9  -1   1      728.46      701.27     22.85 o 
  10  -1   1     1677.66     1602.48     46.14 o 
  11  -1   1     1598.88     1553.78     46.93 o 
  12  -1   1        3.39        6.51      2.11 o 
  13  -1   1      606.13      600.53     15.28 o 
  14  -1   1       99.74       98.03      4.63 o 
  15  -1   1      453.97      453.55     12.33 o 
  16  -1   1       56.73       59.87      4.57 o 
  17  -1   1      398.22      438.10     22.34 o 
 -17   0   1        2.86        3.59      2.78 o 
 -16   0   1      628.56      644.39     32.18 o 
 -15   0   1      120.09      125.26      7.80 o 
 -14   0   1      829.27      818.48     29.74 o 
 -13   0   1       10.18       15.48      2.42 o 
 -12   0   1      700.64      690.96     18.88 o 
 -11   0   1     1185.39     1143.44     35.25 o 
 -10   0   1     2483.74     2433.14     60.89 o 
  -9   0   1     1207.17     1181.35     34.93 o 
  -8   0   1     6000.23     5799.75    215.85 o 
  -7   0   1     1941.20     1948.47     58.02 o 
  -6   0   1        6.99       14.33      1.14 o 
  -5   0   1      155.32      161.08      5.03 o 
  -4   0   1      800.02      673.37     16.21 o 
  -3   0   1     4726.17     4883.30    101.77 o 
  -2   0   1     1759.14     1754.89     38.60 o 
  -1   0   1     7605.76     5577.02    208.62 o 
   1   0   1    11223.35    10716.58    286.00 o 
   2   0   1     2091.94     2058.75     40.21 o 
   3   0   1     1982.68     2180.39     41.12 o 
   4   0   1      258.86      232.19      4.98 o 
   5   0   1     8387.57     8389.02    180.32 o 
   6   0   1     3724.98     3639.00     89.96 o 
   7   0   1     2379.09     2223.48     83.94 o 
   8   0   1      524.11      530.40     16.70 o 
   9   0   1      240.67      230.69      9.37 o 
  10   0   1     3154.76     3006.51     77.23 o 
  11   0   1      131.63      131.61      6.06 o 
  12   0   1     1068.08     1046.72     28.28 o 
  13   0   1      591.84      574.83     16.17 o 
  14   0   1      870.13      869.60     23.32 o 
  15   0   1       23.09       25.26      2.94 o 
  16   0   1      565.97      599.80     23.69 o 
  17   0   1        7.04        7.47      3.90 o 
 -17   1   1      306.93      321.79     14.08 o 
 -16   1   1       29.83       34.84      5.71 o 
 -15   1   1      563.31      549.90     21.78 o 
 -14   1   1       51.35       55.58      4.00 o 
 -13   1   1      841.45      838.72     29.02 o 
 -12   1   1      245.30      249.99      8.14 o 
 -11   1   1     1086.05     1067.40     27.75 o 
 -10   1   1      728.32      703.75     20.21 o 
  -9   1   1      141.03      140.57      6.02 o 
  -8   1   1     1531.03     1439.13     65.70 o 
  -7   1   1     2109.49     2087.08     67.03 o 
  -6   1   1     4259.60     4156.75     90.93 o 
  -5   1   1     3060.90     3093.73     66.74 o 
  -4   1   1     9480.08     9530.73    223.16 o 
  -3   1   1      701.56      741.72     19.12 o 
  -2   1   1    22156.07    21133.71   1005.42 o 
  -1   1   1     1265.87     1230.66     76.00 o 
   1   1   1      753.45      747.86     15.73 o 
   2   1   1    18812.61    18206.35    383.37 o 
   3   1   1     4268.82     4279.92     85.77 o 
   4   1   1     3704.85     3360.16     67.59 o 
   5   1   1     1554.97     1522.99     33.26 o 
   6   1   1     5194.57     4681.48    110.47 o 
   7   1   1     2271.25     2123.70     78.28 o 
   8   1   1     1202.50     1149.41     34.74 o 
   9   1   1      594.60      582.87     22.30 o 
  10   1   1     1619.70     1561.46     39.95 o 
  11   1   1     1683.73     1641.68     38.55 o 
  12   1   1       17.74       17.38      2.16 o 
  13   1   1      556.54      551.05     16.08 o 
  14   1   1      107.08      104.60      5.50 o 
  15   1   1      370.46      361.63     13.94 o 
  16   1   1       56.74       65.28      5.45 o 
  17   1   1      351.97      415.88     20.09 o 
 -17   2   1        0.97        2.20      2.76 o 
 -16   2   1      364.67      375.11     16.49 o 
 -15   2   1      117.82      109.95      7.36 o 
 -14   2   1      608.69      573.31     27.55 o 
 -13   2   1      177.75      161.75      7.18 o 
 -12   2   1      795.38      764.79     23.92 o 
 -10   2   1      926.38      933.92     24.01 o 
  -9   2   1      695.35      685.31     18.29 o 
  -8   2   1      688.93      659.95     28.41 o 
  -7   2   1     3460.50     3365.51    108.93 o 
  -6   2   1      727.18      725.12     17.83 o 
  -5   2   1     5953.00     5959.57    128.78 o 
  -4   2   1     2531.83     2518.94     53.54 o 
  -3   2   1    10460.70    10918.45    305.45 o 
  -2   2   1      249.21      269.25      6.82 o 
  -1   2   1    22392.00    23353.50   1044.68 o 
   0   2   1     4883.01     4704.40    139.45 o 
   1   2   1    20376.04    21172.44    603.40 o 
   2   2   1      182.25      182.56      4.23 o 
   3   2   1    12210.30    12117.30    289.17 o 
   4   2   1      448.89      420.53     20.43 o 
   5   2   1     1584.01     1533.50     32.29 o 
   6   2   1     1625.96     1607.74     35.03 o 
   7   2   1     3171.48     2984.72    116.39 o 
   8   2   1     2224.47     2198.72     62.39 o 
   9   2   1     1449.60     1410.29     38.42 o 
  10   2   1     1077.88     1047.41     24.30 o 
  11   2   1      404.23      405.21     11.60 o 
  12   2   1      593.03      585.28     16.19 o 
  13   2   1        3.27       10.86      2.71 o 
  14   2   1      820.10      793.69     25.73 o 
  15   2   1        6.36        8.44      3.11 o 
  16   2   1      621.32      647.95     24.70 o 
  17   2   1       20.24       26.13      3.16 o 
 -17   3   1      397.40      488.68     40.37 o 
 -16   3   1       19.27       18.91      3.72 o 
 -15   3   1      567.01      572.88     28.21 o 
 -14   3   1      151.28      152.12     10.02 o 
 -13   3   1     1081.32     1054.06     40.59 o 
 -12   3   1      272.13      274.31      9.72 o 
 -11   3   1      967.01      925.29     23.86 o 
 -10   3   1      604.83      599.40     16.32 o 
  -9   3   1     2548.27     2568.98     69.70 o 
  -8   3   1     1495.51     1524.86     43.05 o 
  -7   3   1      526.18      510.03     14.02 o 
  -6   3   1     1960.58     2007.43     49.12 o 
  -5   3   1     2459.34     2347.26     50.14 o 
  -4   3   1    11187.86    12010.67    368.04 o 
  -3   3   1     2138.26     2151.91     51.99 o 
  -2   3   1     1813.24     1836.82     46.83 o 
  -1   3   1      735.67      707.23     17.96 o 
   0   3   1     7046.83     6973.06    331.29 o 
   1   3   1     1558.27     1603.08     40.21 o 
   2   3   1     6097.91     6213.16    167.49 o 
   3   3   1      633.66      629.11     14.36 o 
   4   3   1     2284.50     2330.26     62.52 o 
   5   3   1     3021.12     2831.70     73.41 o 
   6   3   1     2274.82     2255.74     68.10 o 
   7   3   1     2817.31     2731.93     85.66 o 
   8   3   1      833.55      860.67     26.04 o 
   9   3   1     2009.02     2023.82     42.70 o 
  10   3   1      412.54      422.32     10.50 o 
  11   3   1     1249.67     1250.97     33.10 o 
  12   3   1      230.45      233.24      7.09 o 
  13   3   1      762.01      755.89     21.39 o 
  14   3   1       24.80       25.12      2.49 o 
  15   3   1      773.83      795.08     27.71 o 
  16   3   1        5.78        8.91      2.75 o 
 -16   4   1      392.84      441.29     15.47 o 
 -15   4   1       79.86       78.45      6.23 o 
 -14   4   1      539.35      522.95     20.98 o 
 -13   4   1      388.10      374.20     19.63 o 
 -12   4   1      900.38      855.79     29.37 o 
 -11   4   1      572.41      541.38     19.01 o 
 -10   4   1     1468.11     1442.34     39.84 o 
  -9   4   1     1403.26     1366.52     33.10 o 
  -8   4   1     1422.25     1412.67     40.76 o 
  -7   4   1     1158.45     1133.21     34.55 o 
  -6   4   1     1620.02     1638.74     43.71 o 
  -5   4   1     3646.45     3537.02     87.52 o 
  -4   4   1      274.81      253.95      7.39 o 
  -3   4   1     3961.56     3608.09     86.47 o 
  -2   4   1      495.53      475.43     13.51 o 
  -1   4   1    11431.17    11161.15    639.26 o 
   0   4   1      317.05      307.74      9.45 o 
   1   4   1     4924.67     4911.34    155.85 o 
   2   4   1      809.31      760.66     18.19 o 
   3   4   1    10929.26    10706.95    285.31 o 
   4   4   1     2833.17     2777.24     60.74 o 
   5   4   1     5423.55     5201.27    113.83 o 
   6   4   1      101.48      112.16      3.87 o 
   7   4   1      996.34      966.83     32.45 o 
   8   4   1     2259.84     2240.64     67.07 o 
   9   4   1      394.01      388.23      9.36 o 
  10   4   1      640.13      656.22     16.77 o 
  11   4   1      254.15      253.53      7.92 o 
  12   4   1     1658.99     1613.98     43.61 o 
  13   4   1      113.78      116.02      4.61 o 
  14   4   1      506.46      520.95     18.72 o 
  15   4   1      139.05      147.12      7.49 o 
  16   4   1      291.10      322.98     12.56 o 
 -16   5   1       28.93       32.34      3.62 o 
 -15   5   1      548.98      586.27     18.93 o 
 -14   5   1       69.10       75.42      6.09 o 
 -13   5   1      404.22      405.89     17.48 o 
 -12   5   1       32.82       39.55      4.31 o 
 -11   5   1      423.74      400.80     18.69 o 
 -10   5   1      695.28      680.73     22.76 o 
  -9   5   1     2144.65     2127.64     54.24 o 
  -8   5   1     1748.32     1774.77     48.48 o 
  -7   5   1      249.76      262.99     10.50 o 
  -6   5   1     2756.62     2669.45     79.00 o 
  -5   5   1      914.66      893.48     32.43 o 
  -4   5   1     3921.54     3824.30    119.85 o 
  -3   5   1      480.63      503.40     16.18 o 
  -2   5   1     8742.05     8485.06    310.68 o 
  -1   5   1      100.27       92.23      3.07 o 
   0   5   1    11780.09    11513.05    394.52 o 
   1   5   1      257.08      231.58      7.13 o 
   2   5   1     5683.13     5850.92    191.23 o 
   3   5   1      508.67      524.25     13.14 o 
   4   5   1     3857.24     3750.28     86.30 o 
   5   5   1      688.96      719.54     17.11 o 
   6   5   1     5308.91     5337.86    136.73 o 
   7   5   1      872.11      895.14     27.69 o 
   8   5   1      989.96      992.53     26.66 o 
   9   5   1      961.16      988.42     20.41 o 
  10   5   1      411.92      419.49     11.72 o 
  11   5   1      708.01      706.94     17.61 o 
  12   5   1      464.79      462.35     11.13 o 
  13   5   1      478.04      473.97     16.92 o 
  14   5   1       12.78       11.99      2.65 o 
  15   5   1      535.61      563.19     20.99 o 
  16   5   1       13.14       14.54      2.62 o 
 -16   6   1      324.58      369.58     16.50 o 
 -15   6   1       60.40       64.08      5.11 o 
 -14   6   1      603.77      647.70     20.57 o 
 -13   6   1      135.41      135.97      5.86 o 
 -12   6   1     1462.63     1446.22     45.47 o 
 -11   6   1      236.11      252.61     12.62 o 
 -10   6   1      238.07      234.68     12.04 o 
  -9   6   1      315.41      320.32     12.51 o 
  -8   6   1      743.04      746.99     30.95 o 
  -7   6   1     1664.41     1652.63     52.39 o 
  -6   6   1     2812.38     2757.84     84.43 o 
  -5   6   1     3331.72     3276.49    105.66 o 
  -4   6   1     1541.01     1461.01     42.59 o 
  -3   6   1     4669.32     4551.99    121.19 o 
  -2   6   1      695.20      697.49     18.82 o 
  -1   6   1     2150.58     2318.72     72.64 o 
   0   6   1     1006.98     1048.10     31.80 o 
   1   6   1     7665.26     8829.76    604.88 o 
   2   6   1      286.07      296.83      7.68 o 
   3   6   1     2768.54     2869.85     67.09 o 
   4   6   1     1166.86     1118.26     25.54 o 
   5   6   1     1033.03     1031.76     28.55 o 
   6   6   1     1173.29     1150.01     38.59 o 
   7   6   1      377.38      394.37     10.84 o 
   8   6   1     1099.05     1125.10     21.94 o 
   9   6   1     2431.35     2509.29     59.58 o 
  10   6   1     1277.29     1290.80     31.95 o 
  11   6   1      118.67      124.86      4.35 o 
  12   6   1      829.49      853.08     25.35 o 
  13   6   1        7.20       14.38      3.52 o 
  14   6   1      730.87      777.61     24.57 o 
  15   6   1       51.48       56.41      4.41 o 
  16   6   1      362.36      378.42     16.65 o 
 -16   7   1        5.33        5.16      2.41 o 
 -15   7   1      543.71      619.99     35.08 o 
 -14   7   1      165.31      175.29     15.21 o 
 -13   7   1      320.42      301.49     15.46 o 
 -12   7   1      129.12      126.66      6.43 o 
 -11   7   1     1472.20     1481.95     45.57 o 
 -10   7   1      426.13      417.64     13.68 o 
  -9   7   1      693.86      701.78     21.30 o 
  -8   7   1     1250.82     1262.13     29.72 o 
  -7   7   1      974.29      973.17     31.89 o 
  -6   7   1     3140.62     3097.86     97.58 o 
  -5   7   1      207.08      214.18     13.99 o 
  -4   7   1      490.31      462.87     14.59 o 
  -3   7   1     1047.18     1026.35     29.37 o 
  -2   7   1     7834.88     8177.87    271.79 o 
  -1   7   1     1989.92     1950.45     54.22 o 
   0   7   1     3031.03     2970.32     82.00 o 
   1   7   1      692.35      662.20     21.16 o 
   2   7   1     3683.03     3654.54    101.92 o 
   3   7   1      681.52      680.80     18.22 o 
   4   7   1     2405.01     2308.00     61.10 o 
   5   7   1      141.44      146.84      5.06 o 
   6   7   1     1873.14     1910.26     55.95 o 
   7   7   1     3118.00     3096.02    102.16 o 
   8   7   1      638.66      643.69     17.79 o 
   9   7   1      980.17      954.00     28.71 o 
  10   7   1      363.06      369.67     11.83 o 
  11   7   1      551.34      553.36     18.54 o 
  12   7   1      141.66      145.93      6.71 o 
  13   7   1      691.92      697.59     31.17 o 
  14   7   1       75.75       79.11      5.31 o 
  15   7   1      561.40      570.72     23.92 o 
  16   7   1       22.71       30.03      5.83 o 
 -15   8   1        0.61        0.10      2.32 o 
 -14   8   1      523.93      536.57     24.19 o 
 -13   8   1       17.68       15.57      3.18 o 
 -12   8   1      390.20      386.59     15.81 o 
 -11   8   1      893.82      886.09     31.78 o 
 -10   8   1      662.81      659.37     20.65 o 
  -9   8   1      604.91      629.83     17.14 o 
  -8   8   1     1163.33     1196.64     27.71 o 
  -7   8   1      822.59      845.49     19.95 o 
  -6   8   1      146.22      144.24      4.61 o 
  -5   8   1     3039.11     2925.96    109.70 o 
  -4   8   1      107.74      127.77      5.13 o 
  -3   8   1     4256.05     4220.92    119.46 o 
  -2   8   1      104.86      117.66      4.82 o 
  -1   8   1     1963.92     1868.32     51.48 o 
   0   8   1      155.25      162.16      5.72 o 
   1   8   1     5567.50     5977.33    209.66 o 
   2   8   1      743.90      742.58     29.00 o 
   3   8   1     3515.57     3168.46    249.24 o 
   4   8   1     1350.66     1364.65     67.72 o 
   5   8   1     3769.56     3735.15     98.47 o 
   6   8   1      871.64      870.28     25.00 o 
   7   8   1     1177.71     1189.17     35.40 o 
   8   8   1       95.24      100.08      5.15 o 
   9   8   1      166.94      183.29      8.46 o 
  10   8   1     1352.35     1333.30     45.48 o 
  11   8   1      210.62      218.05      8.02 o 
  12   8   1      503.67      501.40     19.34 o 
  13   8   1       97.75      104.18      6.02 o 
  14   8   1      269.09      257.80     10.71 o 
  15   8   1        6.13        6.18      4.59 o 
 -14   9   1       32.24       33.17      3.76 o 
 -13   9   1      423.78      432.09     17.44 o 
 -12   9   1      238.34      240.36     12.21 o 
 -11   9   1      813.36      842.80     28.65 o 
 -10   9   1      181.76      192.53      7.08 o 
  -9   9   1      453.07      484.29     14.51 o 
  -8   9   1     1181.10     1239.45     34.55 o 
  -7   9   1     1030.66     1081.43     24.99 o 
  -6   9   1     1060.92     1071.34     24.79 o 
  -5   9   1      670.16      698.82     19.03 o 
  -4   9   1     1377.12     1338.53     33.65 o 
  -3   9   1       77.12      112.16     12.81 o 
  -2   9   1     3695.76     3662.83    106.53 o 
  -1   9   1       70.18       75.37      4.02 o 
   0   9   1     3719.34     3576.74    154.34 o 
   1   9   1      686.19      706.96     40.58 o 
   2   9   1     2349.67     2182.52    152.44 o 
   3   9   1      638.61      601.28     39.75 o 
   4   9   1     2948.07     2804.01    137.93 o 
   5   9   1      450.87      443.69     21.95 o 
   6   9   1      409.29      408.63     15.04 o 
   7   9   1      504.14      550.07     17.31 o 
   8   9   1     1035.09     1046.32     37.12 o 
   9   9   1      874.77      894.10     30.96 o 
  10   9   1      189.57      187.09      6.79 o 
  11   9   1      552.40      577.28     16.38 o 
  12   9   1      121.16      124.12      6.74 o 
  13   9   1      838.13      916.94     58.56 o 
  14   9   1       31.84       30.92      4.92 o 
  15   9   1      335.45      349.92     26.90 o 
 -14  10   1      537.62      571.00     27.58 o 
 -13  10   1       72.04       71.72      4.88 o 
 -12  10   1      386.73      389.01     16.37 o 
 -11  10   1       32.17       36.47      4.31 o 
 -10  10   1      655.96      668.37     19.47 o 
  -9  10   1      595.73      605.11     17.43 o 
  -8  10   1      147.68      156.74      7.07 o 
  -7  10   1     1010.60     1036.57     27.79 o 
  -6  10   1     1322.19     1326.13     34.83 o 
  -5  10   1     2038.69     2073.74     48.08 o 
  -4  10   1      606.47      585.22     14.11 o 
  -3  10   1     1142.77     1131.29     31.58 o 
  -2  10   1      227.13      218.23      7.10 o 
  -1  10   1     2930.31     2881.84     80.34 o 
   0  10   1      386.80      360.22     19.85 o 
   1  10   1     1875.36     1864.75     89.48 o 
   2  10   1        0.12        7.66      1.95 o 
   3  10   1     1829.14     1846.48     86.29 o 
   4  10   1      357.96      370.24     16.69 o 
   5  10   1      235.36      264.14      9.89 o 
   6  10   1      905.20      946.74     28.81 o 
   7  10   1     1555.71     1553.74     44.00 o 
   8  10   1      938.77      910.00     22.90 o 
   9  10   1      386.00      379.27     10.66 o 
  10  10   1      476.37      479.81     14.92 o 
  11  10   1      327.61      318.05     12.39 o 
  12  10   1      598.17      620.11     46.26 o 
  13  10   1       37.13       40.13      5.47 o 
  14  10   1      364.05      365.17     19.52 o 
 -14  11   1        7.46        7.52      3.69 o 
 -13  11   1      712.62      703.57     46.64 o 
 -12  11   1      192.82      213.09     19.10 o 
 -11  11   1      208.10      202.66      8.68 o 
 -10  11   1      412.39      409.33     13.32 o 
  -9  11   1      692.41      700.40     21.07 o 
  -8  11   1      462.49      490.45     14.45 o 
  -7  11   1      407.43      411.78     13.06 o 
  -6  11   1      832.62      862.02     24.44 o 
  -5  11   1      460.27      458.25     14.07 o 
  -4  11   1     2803.24     2836.21     78.49 o 
  -3  11   1      470.24      451.98     12.10 o 
  -2  11   1      810.93      852.33     23.33 o 
  -1  11   1        7.68       10.50      1.63 o 
   0  11   1     2882.83     2960.90     84.49 o 
   1  11   1        5.70       17.85      2.13 o 
   2  11   1     1934.12     1966.38     50.18 o 
   3  11   1       49.15       59.73      3.22 o 
   4  11   1     1810.23     1964.21     44.97 o 
   5  11   1     1390.71     1406.61     44.02 o 
   6  11   1     1057.90     1114.46     38.66 o 
   7  11   1       65.22       78.14      5.57 o 
   8  11   1      715.71      732.52     24.27 o 
   9  11   1      842.09      811.12     28.64 o 
  10  11   1      127.99      135.61      7.15 o 
  11  11   1      463.90      484.42     21.11 o 
  12  11   1      146.96      144.93     10.77 o 
  13  11   1      422.05      410.85     20.82 o 
  14  11   1        0.96        1.16      3.26 o 
 -13  12   1       63.13       66.78      6.71 o 
 -12  12   1      291.39      302.74     26.01 o 
 -11  12   1      133.28      136.78      7.28 o 
 -10  12   1      679.69      710.71     24.08 o 
  -9  12   1      483.35      486.08     17.17 o 
  -8  12   1      394.97      421.95     14.96 o 
  -7  12   1      873.08      898.69     41.78 o 
  -6  12   1       83.39       97.37      5.44 o 
  -5  12   1      470.02      462.82     23.38 o 
  -4  12   1       54.01       53.90      3.31 o 
  -3  12   1     1606.78     1570.18     43.71 o 
  -2  12   1      431.03      453.69     11.51 o 
  -1  12   1     2735.24     2751.46     85.07 o 
   0  12   1      119.56      114.65      4.73 o 
   1  12   1      666.31      652.14     17.86 o 
   2  12   1      622.87      644.70     17.95 o 
   3  12   1     1270.23     1271.72     33.49 o 
   4  12   1      117.35      120.32      5.26 o 
   5  12   1     1867.04     1930.48     53.18 o 
   6  12   1      316.35      327.99     12.92 o 
   7  12   1      590.08      574.07     19.25 o 
   8  12   1      775.16      786.71     26.60 o 
   9  12   1      177.26      174.92      8.36 o 
  10  12   1      260.91      262.11     11.46 o 
  11  12   1       73.02       76.02      5.39 o 
  12  12   1      381.57      400.35     14.63 o 
  13  12   1      112.13      112.87      6.92 o 
 -13  13   1      388.98      411.13     16.81 o 
 -12  13   1       73.40       78.39      7.26 o 
 -11  13   1      333.34      346.18     13.83 o 
 -10  13   1      531.27      530.81     19.20 o 
  -9  13   1      466.80      491.01     16.33 o 
  -8  13   1       58.32       63.63      4.85 o 
  -7  13   1      545.30      570.34     20.05 o 
  -6  13   1      712.94      738.77     22.27 o 
  -5  13   1      186.38      207.08      7.93 o 
  -4  13   1     1473.05     1464.35     42.47 o 
  -3  13   1      167.75      168.47      6.96 o 
  -2  13   1      608.20      592.93     14.98 o 
  -1  13   1      290.10      290.07      9.37 o 
   0  13   1     1199.78     1200.40     31.95 o 
   1  13   1       46.67       51.79      3.17 o 
   2  13   1     2297.68     2257.26     59.50 o 
   3  13   1      159.94      168.20      6.30 o 
   4  13   1      661.95      668.91     18.33 o 
   5  13   1      461.24      475.64     16.84 o 
   6  13   1      504.15      530.59     15.38 o 
   7  13   1       81.78       90.46      4.94 o 
   8  13   1      275.83      282.32     10.19 o 
   9  13   1      444.42      447.60     14.46 o 
  10  13   1      278.42      283.22     10.53 o 
  11  13   1      659.67      668.55     20.11 o 
  12  13   1       66.48       71.85      4.26 o 
  13  13   1      275.32      281.53     15.57 o 
 -12  14   1      378.18      378.14     15.03 o 
 -11  14   1       39.10       43.65      3.40 o 
 -10  14   1      207.64      218.48      8.87 o 
  -9  14   1      215.42      228.77      8.87 o 
  -8  14   1      244.24      238.41      9.13 o 
  -7  14   1      935.52      969.31     28.29 o 
  -6  14   1      160.16      152.37      8.33 o 
  -5  14   1      632.21      668.23     29.48 o 
  -4  14   1      464.27      445.77     15.84 o 
  -3  14   1      978.11     1000.73     30.23 o 
  -2  14   1        5.87        6.94      1.89 o 
  -1  14   1     1032.54     1078.82     29.01 o 
   0  14   1       52.35       60.08      3.55 o 
   1  14   1     1395.68     1426.64     37.87 o 
   2  14   1       95.77       92.11      4.46 o 
   3  14   1      429.35      468.59     13.39 o 
   4  14   1       48.06       46.92      3.25 o 
   5  14   1      681.38      712.60     32.94 o 
   6  14   1      481.16      452.54     16.97 o 
   7  14   1      302.21      313.30     13.10 o 
   8  14   1      526.27      492.60     17.98 o 
   9  14   1      670.22      674.37     28.28 o 
  10  14   1      281.15      279.30     11.45 o 
  11  14   1       57.26       62.43      4.78 o 
  12  14   1      160.46      155.17      7.53 o 
 -11  15   1      322.29      332.43     12.47 o 
 -10  15   1      143.21      153.83      7.25 o 
  -9  15   1      178.63      183.00      8.49 o 
  -8  15   1      265.77      266.63     11.17 o 
  -7  15   1      269.72      267.52     11.40 o 
  -6  15   1      607.59      604.58     23.80 o 
  -5  15   1       92.40      102.10      7.51 o 
  -4  15   1      501.34      484.39     17.31 o 
  -3  15   1      189.13      189.64      8.21 o 
  -2  15   1     1160.11     1155.39     31.26 o 
  -1  15   1      190.66      184.06      6.83 o 
   0  15   1      774.99      747.85     20.10 o 
   1  15   1        6.60        6.09      1.99 o 
   2  15   1      846.27      837.25     22.79 o 
   3  15   1      162.89      166.18      6.52 o 
   4  15   1      885.98      890.25     30.80 o 
   5  15   1      145.70      143.69      7.25 o 
   6  15   1      408.86      400.67     14.79 o 
   7  15   1      336.76      340.89     12.73 o 
   8  15   1      256.66      250.94     10.77 o 
   9  15   1      240.79      247.53     10.74 o 
  10  15   1       84.98       83.75      5.34 o 
  11  15   1      326.22      328.71     13.15 o 
 -10  16   1      236.66      243.66     10.37 o 
  -9  16   1      314.71      318.92     12.85 o 
  -8  16   1      331.35      335.29     12.72 o 
  -7  16   1      155.13      151.31      7.44 o 
  -6  16   1       59.46       61.61      4.67 o 
  -5  16   1      641.83      631.34     18.38 o 
  -4  16   1       26.46       31.85      2.90 o 
  -3  16   1      632.77      604.55     20.94 o 
  -2  16   1      147.32      152.66      6.18 o 
  -1  16   1      718.09      689.91     20.17 o 
   0  16   1       24.32       24.89      2.69 o 
   1  16   1      563.13      528.13     15.71 o 
   2  16   1        6.23        5.33      2.03 o 
   3  16   1      478.80      471.98     13.91 o 
   4  16   1      387.04      383.32     14.40 o 
   5  16   1      651.25      634.97     21.60 o 
   6  16   1      149.02      144.73      7.51 o 
   7  16   1      376.08      359.07     14.11 o 
   8  16   1      176.78      175.75      8.65 o 
   9  16   1       51.64       48.85      4.07 o 
  10  16   1      354.21      353.30     13.09 o 
  -9  17   1      222.97      215.92     10.93 o 
  -8  17   1      401.92      398.45     12.01 o 
  -7  17   1       96.05       96.61      4.61 o 
  -6  17   1      201.89      206.39      9.92 o 
  -5  17   1      287.35      287.62      9.55 o 
  -4  17   1      304.23      300.26     11.96 o 
  -3  17   1        5.41        7.59      2.80 o 
  -2  17   1      820.69      823.07     22.55 o 
  -1  17   1       45.77       40.82      3.14 o 
   0  17   1      650.32      649.54     18.63 o 
   1  17   1      159.08      153.84      6.11 o 
   2  17   1      566.38      575.25     17.60 o 
   3  17   1       30.39       32.42      2.91 o 
   4  17   1      692.80      687.13     23.69 o 
   5  17   1       50.08       45.17      4.13 o 
   6  17   1      178.95      174.63      7.79 o 
   7  17   1      190.84      190.56      8.60 o 
   8  17   1      277.30      275.45     11.31 o 
   9  17   1      208.73      205.16      8.67 o 
  -7  18   1      221.20      214.38     12.67 o 
  -6  18   1      251.46      244.46      8.21 o 
  -5  18   1      646.02      637.40     18.21 o 
  -4  18   1       73.51       71.65      3.97 o 
  -3  18   1      344.69      332.60     10.62 o 
  -2  18   1        2.18        4.30      1.83 o 
  -1  18   1      345.15      347.28     10.90 o 
   0  18   1       20.52       23.52      2.60 o 
   1  18   1      554.27      528.37     15.68 o 
   2  18   1       20.70       20.97      2.55 o 
   3  18   1      577.32      549.94     25.56 o 
   4  18   1      142.14      139.22      6.70 o 
   5  18   1      119.66      120.38      6.33 o 
   6  18   1      147.84      141.88      7.01 o 
   7  18   1      226.67      220.39     12.10 o 
  -5  19   1       38.70       37.71      2.70 o 
  -4  19   1      264.34      259.80     10.34 o 
  -3  19   1       80.92       83.83      4.12 o 
  -2  19   1      399.68      386.44     11.94 o 
  -1  19   1       11.39       12.79      1.87 o 
   0  19   1      515.54      493.99     14.49 o 
   1  19   1       36.59       35.78      2.91 o 
   2  19   1      262.90      251.09      8.53 o 
   3  19   1       24.60       27.25      3.24 o 
   4  19   1      272.74      257.24     10.28 o 
   5  19   1       62.35       56.46      4.22 o 
  -5 -19   2      256.26      297.05     21.76 o 
  -4 -19   2       62.88       65.91      9.54 o 
  -3 -19   2      416.96      455.61     32.76 o 
  -2 -19   2       57.72       68.56      9.72 o 
  -1 -19   2      485.78      499.89     37.91 o 
   0 -19   2      167.86      175.93     16.27 o 
   1 -19   2      314.88      337.12     25.84 o 
   2 -19   2       12.43       16.43      6.18 o 
   3 -19   2      360.74      387.12     19.37 o 
   4 -19   2       20.75       24.44      4.40 o 
  -7 -18   2      185.11      218.19     13.31 o 
  -6 -18   2      350.01      384.46     27.79 o 
  -5 -18   2       74.61       83.59     10.78 o 
  -4 -18   2      474.64      503.37     39.14 o 
  -3 -18   2        0.78        1.06      4.95 o 
  -2 -18   2      473.66      502.11     34.01 o 
  -1 -18   2        7.07        4.24      5.48 o 
   0 -18   2      553.92      587.21     42.17 o 
   1 -18   2       15.79       18.37      6.54 o 
   2 -18   2      403.79      431.10     34.17 o 
   3 -18   2      156.27      171.42     11.15 o 
   4 -18   2      214.34      216.86     13.71 o 
   5 -18   2      149.69      156.46     11.04 o 
   6 -18   2      251.24      251.48     14.97 o 
   7 -18   2      113.68      114.91      6.95 o 
  -8 -17   2      244.63      282.86     15.20 o 
  -7 -17   2      395.64      429.33     31.87 o 
  -6 -17   2       62.04       67.50     10.43 o 
  -5 -17   2      214.21      225.85     20.69 o 
  -4 -17   2      190.09      213.08     19.81 o 
  -3 -17   2      570.95      631.54     43.06 o 
  -2 -17   2       44.94       50.89      9.19 o 
  -1 -17   2      462.22      478.16     38.25 o 
   0 -17   2       36.61       40.46      8.48 o 
   1 -17   2      705.31      740.88     48.41 o 
   2 -17   2       83.08       88.87      8.10 o 
   3 -17   2      302.13      304.05     17.61 o 
   4 -17   2      175.99      186.91     11.78 o 
   5 -17   2      830.14      793.10     40.83 o 
   6 -17   2      166.22      175.14     11.83 o 
   7 -17   2      137.78      133.89      9.41 o 
   8 -17   2      160.12      171.33     11.61 o 
 -10 -16   2      160.57      180.83     11.19 o 
  -9 -16   2      216.07      233.41     16.09 o 
  -8 -16   2      231.01      264.42     15.44 o 
  -7 -16   2       78.65       81.29     12.19 o 
  -6 -16   2      536.78      570.66     43.76 o 
  -5 -16   2       36.91       38.52      8.13 o 
  -4 -16   2      772.67      822.75     55.88 o 
  -3 -16   2      139.71      147.61     15.03 o 
  -2 -16   2      494.13      506.40     37.02 o 
  -1 -16   2       10.61        9.36      5.65 o 
   0 -16   2      632.66      706.92     48.39 o 
   1 -16   2       83.56       92.78     12.72 o 
   2 -16   2      897.31      937.53     45.66 o 
   3 -16   2       50.74       53.76      6.80 o 
   4 -16   2      428.48      466.99     24.38 o 
   5 -16   2      194.58      198.88     12.49 o 
   6 -16   2      229.72      226.33     15.74 o 
   7 -16   2      399.86      415.70     21.80 o 
   8 -16   2      189.20      189.27     13.14 o 
   9 -16   2      270.51      276.61     19.28 o 
  10 -16   2      106.07      117.50      9.30 o 
 -11 -15   2      138.53      165.62     10.61 o 
 -10 -15   2      261.01      280.86     16.95 o 
  -9 -15   2      292.52      307.16     29.02 o 
  -8 -15   2      196.48      205.93     13.38 o 
  -6 -15   2      198.78      201.07     19.45 o 
  -5 -15   2      739.91      755.04     52.50 o 
  -4 -15   2      158.65      173.09     15.91 o 
  -3 -15   2      545.43      556.70     40.93 o 
  -2 -15   2       92.15       87.84     12.02 o 
  -1 -15   2     1090.86     1136.87     79.80 o 
   0 -15   2       85.43       94.73     12.55 o 
   1 -15   2      912.80      914.53     60.19 o 
   2 -15   2      230.63      237.30     13.35 o 
   3 -15   2      636.35      651.32     34.56 o 
   4 -15   2      240.45      237.83     15.69 o 
   5 -15   2      515.48      529.60     28.12 o 
   7 -15   2      265.99      277.03     18.68 o 
   8 -15   2      439.24      493.21     25.05 o 
   9 -15   2      242.10      246.32     14.33 o 
  10 -15   2      374.64      393.31     21.14 o 
  11 -15   2       98.25      106.05      8.92 o 
 -12 -14   2       31.63       35.87      4.60 o 
 -11 -14   2      295.68      323.15     16.05 o 
 -10 -14   2      307.54      323.87     22.56 o 
  -9 -14   2      240.18      259.73     15.70 o 
  -8 -14   2      418.91      417.49     33.46 o 
  -7 -14   2      192.91      211.67     19.27 o 
  -6 -14   2      457.15      468.41     38.25 o 
  -5 -14   2      138.42      146.55     15.91 o 
  -4 -14   2      725.67      730.92     48.60 o 
  -3 -14   2      150.33      147.98     14.32 o 
  -2 -14   2     1995.95     2014.41    133.98 o 
  -1 -14   2       67.88       68.39     10.43 o 
   0 -14   2      963.91      985.79     65.90 o 
   1 -14   2      112.72      129.39     13.43 o 
   2 -14   2      386.73      370.47     20.99 o 
   3 -14   2      130.37      129.58     10.47 o 
   4 -14   2      726.47      694.67     35.51 o 
   5 -14   2      372.10      390.48     21.35 o 
   6 -14   2      709.79      691.92     33.79 o 
   7 -14   2      407.90      414.20     23.86 o 
   8 -14   2      199.27      207.08     14.25 o 
   9 -14   2      205.44      230.30     15.45 o 
  10 -14   2       76.60       71.87      7.83 o 
  11 -14   2      461.69      512.48     27.16 o 
  12 -14   2       64.68       74.18      7.36 o 
 -13 -13   2      113.73      119.14     14.32 o 
 -12 -13   2      192.35      206.94     11.56 o 
 -11 -13   2      157.67      169.72      9.76 o 
 -10 -13   2      321.25      310.30     14.99 o 
  -9 -13   2      561.03      597.39     29.81 o 
  -8 -13   2      296.54      294.77     26.54 o 
  -7 -13   2      364.62      362.15     29.38 o 
  -6 -13   2      582.82      529.19     40.76 o 
  -5 -13   2     1417.95     1346.19     96.16 o 
  -4 -13   2       48.13       55.48      9.36 o 
  -3 -13   2      660.46      670.50     36.73 o 
  -2 -13   2      113.72      123.30      9.00 o 
  -1 -13   2      996.33     1023.28     46.80 o 
   0 -13   2      305.07      294.06     18.01 o 
   1 -13   2     1652.85     1641.55    118.62 o 
   2 -13   2       69.27       76.93      7.04 o 
   3 -13   2     1879.03     1920.30     89.70 o 
   4 -13   2      736.99      743.83     35.32 o 
   5 -13   2      184.21      209.75     13.06 o 
   6 -13   2      209.84      214.08     12.37 o 
   7 -13   2     1252.17     1304.58     61.09 o 
   8 -13   2      286.60      300.88     17.58 o 
   9 -13   2      140.89      145.19     11.90 o 
  10 -13   2      352.82      349.93     21.29 o 
  11 -13   2       18.10       18.01      4.99 o 
  12 -13   2      494.34      519.49     27.41 o 
 -13 -12   2      205.20      219.26     11.33 o 
 -12 -12   2      136.66      147.38      9.00 o 
 -11 -12   2      976.36      986.70     39.24 o 
 -10 -12   2      158.93      177.86     10.37 o 
  -9 -12   2      185.20      187.81     10.80 o 
  -8 -12   2      593.26      577.24     44.84 o 
  -7 -12   2       64.80       58.49      9.37 o 
  -6 -12   2     1294.31     1177.03     86.67 o 
  -5 -12   2      432.53      406.39     23.15 o 
  -4 -12   2      702.46      706.89     37.55 o 
  -3 -12   2      300.19      276.18     16.83 o 
  -2 -12   2     1770.08     1737.60     87.23 o 
  -1 -12   2       34.58       48.51      5.05 o 
   0 -12   2     1369.52     1359.04     66.57 o 
   1 -12   2      321.71      336.06     26.64 o 
   2 -12   2      955.87      914.33     45.98 o 
   3 -12   2       46.88       43.11      8.13 o 
   4 -12   2     1777.72     1873.66     89.86 o 
   5 -12   2      238.50      239.13     14.76 o 
   6 -12   2      404.57      423.45     20.06 o 
   7 -12   2     1029.89     1015.44     42.42 o 
   8 -12   2      129.26      139.02     10.85 o 
   9 -12   2      630.10      642.21     32.55 o 
  10 -12   2      435.89      453.91     25.48 o 
  11 -12   2      191.29      186.27     13.62 o 
  12 -12   2       76.95       74.54      8.30 o 
  13 -12   2      378.31      418.12     22.69 o 
 -14 -11   2      433.51      493.71     26.39 o 
 -13 -11   2       88.80      104.57      7.31 o 
 -12 -11   2      431.62      470.65     20.74 o 
 -11 -11   2      338.13      332.57     17.15 o 
 -10 -11   2      225.31      246.63     12.77 o 
  -9 -11   2      216.63      236.09     12.65 o 
  -8 -11   2      897.79      901.93     70.13 o 
  -7 -11   2      835.15      756.51     58.93 o 
  -6 -11   2      176.78      185.77     13.11 o 
  -5 -11   2     1198.03     1148.90     54.50 o 
  -4 -11   2      164.88      170.99     10.25 o 
  -3 -11   2     2223.18     2059.81     98.39 o 
  -2 -11   2      218.53      217.62     12.19 o 
  -1 -11   2      976.21      933.51     44.50 o 
   0 -11   2      878.73      856.71     41.21 o 
   1 -11   2     2821.98     2676.43    130.49 o 
   2 -11   2      616.32      608.78     32.73 o 
   3 -11   2     1349.13     1257.75     49.86 o 
   6 -11   2      801.73      829.66     40.49 o 
   7 -11   2      543.49      543.29     23.63 o 
   8 -11   2      342.41      379.96     17.41 o 
   9 -11   2      369.99      369.00     21.71 o 
  10 -11   2      869.17      891.56     46.13 o 
  11 -11   2      170.25      168.80     11.93 o 
  12 -11   2      539.34      556.69     29.41 o 
  13 -11   2       61.71       63.73      7.48 o 
  14 -11   2      259.06      289.29     17.44 o 
 -14 -10   2       26.25       28.16      5.56 o 
 -13 -10   2      326.03      355.02     17.37 o 
 -11 -10   2      368.21      344.21     16.90 o 
 -10 -10   2      689.85      683.04     29.59 o 
  -9 -10   2      290.69      292.32     14.81 o 
  -8 -10   2      728.57      687.49     38.74 o 
  -7 -10   2      852.23      859.46     34.68 o 
  -6 -10   2      827.22      812.56     30.08 o 
  -4 -10   2     2504.49     2301.86    120.81 o 
  -3 -10   2      182.24      210.59     16.63 o 
  -2 -10   2     3490.73     3415.94    132.27 o 
  -1 -10   2       67.41       71.02      4.56 o 
   0 -10   2     2815.90     2829.72    106.85 o 
   1 -10   2       25.34       32.28      7.42 o 
   2 -10   2     1203.73     1152.83     56.17 o 
   3 -10   2      666.25      640.29     24.87 o 
   4 -10   2     1668.95     1661.43     64.62 o 
   5 -10   2     1154.78     1145.44     60.24 o 
   6 -10   2     1457.49     1443.94     72.07 o 
   7 -10   2      262.16      266.87     14.56 o 
   8 -10   2      549.11      589.30     25.02 o 
   9 -10   2      601.57      622.16     27.33 o 
  10 -10   2      141.24      148.29     11.23 o 
  11 -10   2      667.09      665.63     35.63 o 
  12 -10   2       91.43       93.61      9.50 o 
  13 -10   2      479.51      494.17     27.47 o 
  14 -10   2       39.94       43.01      6.26 o 
 -15  -9   2       25.05       24.42      3.93 o 
 -14  -9   2      246.70      249.59     10.62 o 
 -13  -9   2      172.72      181.17     11.21 o 
 -12  -9   2      531.88      533.17     22.60 o 
 -11  -9   2      445.23      425.81     19.26 o 
 -10  -9   2      678.33      645.27     28.40 o 
  -9  -9   2      998.57      969.09     35.98 o 
  -8  -9   2      670.74      623.41     25.14 o 
  -7  -9   2     1534.12     1483.37     61.42 o 
  -6  -9   2      457.57      440.97     38.62 o 
  -5  -9   2     1823.62     1754.90     97.56 o 
  -4  -9   2      517.41      488.45     21.31 o 
  -3  -9   2     2870.55     2753.86    100.69 o 
  -2  -9   2      129.07      137.27      6.72 o 
  -1  -9   2     3040.55     3039.77    104.91 o 
   0  -9   2      169.56      169.59      7.13 o 
   1  -9   2     2135.66     2110.39     72.70 o 
   2  -9   2      504.60      506.90     18.57 o 
   3  -9   2     2124.82     2118.20     74.67 o 
   4  -9   2      610.34      594.40     24.80 o 
   5  -9   2     2937.66     2883.90    131.92 o 
   6  -9   2     1400.19     1360.90     58.96 o 
   7  -9   2      423.22      429.03     19.80 o 
   8  -9   2      910.64      904.90     39.40 o 
   9  -9   2      573.44      578.40     26.47 o 
  10  -9   2      665.47      665.90     27.43 o 
  11  -9   2      100.30      101.36     10.24 o 
  12  -9   2      495.19      491.59     27.83 o 
  13  -9   2      102.62      103.15      9.36 o 
  14  -9   2      621.64      650.41     34.44 o 
  15  -9   2       14.93       17.61      4.74 o 
 -15  -8   2      324.50      326.62     17.25 o 
 -14  -8   2      243.36      250.81      9.30 o 
 -13  -8   2      847.00      890.09     35.92 o 
 -12  -8   2      179.35      188.65     10.60 o 
 -11  -8   2      606.87      607.79     26.37 o 
 -10  -8   2      391.56      379.83     16.89 o 
  -9  -8   2      615.67      623.48     22.71 o 
  -8  -8   2      554.05      553.97     25.55 o 
  -7  -8   2     1003.21      954.84     38.67 o 
  -6  -8   2     2331.19     2212.46     88.84 o 
  -5  -8   2      207.46      201.85      9.25 o 
  -4  -8   2     3217.59     2945.54    117.37 o 
  -3  -8   2     1313.24     1198.16     49.06 o 
  -2  -8   2      354.71      349.92     17.11 o 
  -1  -8   2       92.94       98.58      4.96 o 
   0  -8   2     3215.02     3195.91    124.53 o 
   1  -8   2      898.27      883.28     34.86 o 
   2  -8   2     5535.45     5667.91    211.35 o 
   4  -8   2     1003.20     1009.07     34.95 o 
   5  -8   2      827.25      819.72     33.39 o 
   6  -8   2      554.91      566.70     24.47 o 
   7  -8   2     1000.31      991.43     41.68 o 
   8  -8   2      910.63      898.04     35.68 o 
   9  -8   2      985.62      989.21     40.89 o 
  10  -8   2      280.65      282.10     15.17 o 
  11  -8   2      820.04      830.79     42.13 o 
  12  -8   2       44.15       45.18      6.74 o 
  13  -8   2      347.60      358.50     22.43 o 
  14  -8   2        1.62        4.81      4.05 o 
  15  -8   2      524.12      583.08     30.62 o 
 -16  -7   2      348.15      353.23     22.92 o 
 -15  -7   2        8.27       10.13      2.93 o 
 -14  -7   2      470.36      459.54     20.27 o 
 -13  -7   2      225.42      232.00     13.02 o 
 -12  -7   2      413.41      404.83     18.16 o 
 -11  -7   2       91.42      100.29      8.36 o 
 -10  -7   2     1428.33     1378.86     40.78 o 
  -9  -7   2     1193.81     1159.13     36.71 o 
  -8  -7   2      223.59      226.29      7.61 o 
  -7  -7   2     1077.65     1057.26     35.90 o 
  -6  -7   2      545.98      527.17     23.39 o 
  -5  -7   2     3581.66     3428.29    110.45 o 
  -4  -7   2      516.43      526.69     17.60 o 
  -3  -7   2     2319.80     2341.85     75.82 o 
  -2  -7   2       95.82       94.36      3.62 o 
  -1  -7   2    10703.57    10688.95    327.79 o 
   0  -7   2     1704.17     1648.48     48.68 o 
   1  -7   2     1878.55     1848.69     54.87 o 
   2  -7   2       41.48       52.70      2.87 o 
   3  -7   2     3717.74     3781.93    127.05 o 
   4  -7   2     1112.06     1121.52     58.91 o 
   5  -7   2     2670.79     2653.67     87.53 o 
   6  -7   2      382.25      397.23     18.37 o 
   7  -7   2     1137.05     1176.69     51.39 o 
   8  -7   2     2311.82     2337.87     73.71 o 
   9  -7   2      525.64      526.21     25.67 o 
  10  -7   2      217.13      227.41     10.49 o 
  11  -7   2      804.19      804.63     27.81 o 
  12  -7   2      799.25      825.00     34.05 o 
  13  -7   2        5.62        5.26      3.27 o 
  14  -7   2      662.59      696.13     27.23 o 
  15  -7   2        8.49        9.86      3.43 o 
 -16  -6   2       15.15       14.72      2.62 o 
 -15  -6   2      650.64      656.18     26.43 o 
 -14  -6   2       86.82       85.36     12.72 o 
 -13  -6   2      543.65      536.98     18.64 o 
 -12  -6   2      295.73      288.69     11.93 o 
 -11  -6   2      283.02      274.86     10.25 o 
 -10  -6   2      922.94      871.84     25.81 o 
  -9  -6   2      859.29      847.34     24.87 o 
  -8  -6   2      702.41      681.70     21.48 o 
  -7  -6   2     1582.10     1503.35     44.05 o 
  -6  -6   2     2683.28     2565.35     79.28 o 
  -5  -6   2      220.42      216.68      7.73 o 
  -4  -6   2     3604.41     3509.40    103.59 o 
  -3  -6   2     1535.67     1414.73     41.70 o 
  -2  -6   2     6251.14     6004.82    158.79 o 
  -1  -6   2      654.92      695.12     19.57 o 
   0  -6   2     6598.13     6647.52    184.74 o 
   1  -6   2      433.74      418.88     12.53 o 
   2  -6   2     4268.69     4212.03    112.25 o 
   3  -6   2     2698.05     2674.72     74.29 o 
   4  -6   2     2750.52     2703.79    109.80 o 
   5  -6   2     1142.70     1146.19     54.70 o 
   6  -6   2     1987.45     1944.75     72.09 o 
   7  -6   2      365.48      362.39     18.20 o 
   8  -6   2     1783.68     1741.28     69.87 o 
   9  -6   2     1042.20     1018.80     37.81 o 
  10  -6   2      153.13      167.89      8.51 o 
  11  -6   2     1529.72     1488.54     48.59 o 
  12  -6   2       27.79       31.57      4.17 o 
  13  -6   2      480.26      466.39     20.34 o 
  14  -6   2      101.44      100.71      7.63 o 
  15  -6   2      373.27      388.89     16.86 o 
  16  -6   2        3.35        2.45      2.13 o 
 -16  -5   2      447.84      461.90     18.26 o 
 -15  -5   2      154.20      145.13     10.06 o 
 -14  -5   2      605.03      612.89     19.49 o 
 -13  -5   2       44.17       48.75      5.41 o 
 -12  -5   2      869.56      863.28     23.66 o 
 -11  -5   2      332.86      331.24     11.34 o 
 -10  -5   2     1150.52     1128.53     32.18 o 
  -9  -5   2     2221.36     2121.21     53.84 o 
  -8  -5   2     1469.55     1404.88     39.94 o 
  -7  -5   2     1329.84     1292.61     41.05 o 
  -6  -5   2     1312.08     1211.26     34.45 o 
  -5  -5   2     2105.42     2028.31     62.64 o 
  -4  -5   2     2676.49     2643.79     73.39 o 
  -3  -5   2     8102.58     8481.16    190.68 o 
  -2  -5   2      909.29      886.67     22.08 o 
  -1  -5   2     3893.73     4054.60    103.32 o 
   0  -5   2     1128.02     1121.35     31.61 o 
   1  -5   2     3580.27     3528.87     91.55 o 
   2  -5   2      599.68      616.40     17.22 o 
   3  -5   2     2341.29     2251.99     54.64 o 
   4  -5   2     3234.71     3107.23     84.96 o 
   5  -5   2     2549.37     2578.70     99.91 o 
   6  -5   2     2952.73     2935.74     99.58 o 
   7  -5   2     1179.73     1175.25     43.57 o 
   8  -5   2     1125.86     1064.85     41.81 o 
   9  -5   2       98.79      126.03     14.85 o 
  10  -5   2     1386.03     1346.61     54.94 o 
  11  -5   2      325.64      306.31     13.50 o 
  12  -5   2     1028.88     1015.74     39.80 o 
  13  -5   2      121.67      116.20      8.01 o 
  14  -5   2      672.38      660.88     28.76 o 
  15  -5   2      122.73      134.60      8.58 o 
  16  -5   2      409.49      437.05     14.15 o 
 -16  -4   2        0.20        2.05      3.77 o 
 -15  -4   2      484.57      484.12     18.95 o 
 -14  -4   2       44.23       43.40      3.64 o 
 -13  -4   2      479.62      461.94     16.94 o 
 -12  -4   2      893.87      860.37     23.43 o 
 -11  -4   2     1245.54     1224.04     31.55 o 
 -10  -4   2      198.53      190.56      9.99 o 
  -9  -4   2      893.58      852.18     23.41 o 
  -8  -4   2     1033.77      978.24     26.43 o 
  -7  -4   2      320.56      300.26     12.76 o 
  -6  -4   2     6127.41     5957.34    200.23 o 
  -5  -4   2     2526.55     2444.02     65.81 o 
  -4  -4   2     1513.06     1524.61     38.22 o 
  -3  -4   2        7.35       13.58      1.66 o 
  -2  -4   2     5884.54     6201.43    162.54 o 
  -1  -4   2      603.30      593.96     19.72 o 
   0  -4   2     7393.98     7460.17    201.51 o 
   1  -4   2     1480.94     1645.58     34.99 o 
   2  -4   2     7336.29     7706.88    194.02 o 
   3  -4   2     2197.25     2159.84     53.91 o 
   4  -4   2     8440.78     8723.03    216.48 o 
   5  -4   2       74.14       82.80      3.71 o 
   6  -4   2     1650.91     1603.63     54.61 o 
   7  -4   2     1311.50     1250.05     49.26 o 
   8  -4   2      986.07      977.34     42.81 o 
   9  -4   2     1711.74     1671.96     68.67 o 
  10  -4   2      738.75      733.14     30.30 o 
  11  -4   2      399.50      390.10     16.81 o 
  12  -4   2       50.34       57.07      4.62 o 
  13  -4   2      641.15      632.09     26.60 o 
  14  -4   2       21.67       23.68      4.17 o 
  15  -4   2      638.92      633.27     18.62 o 
  16  -4   2        6.58        8.00      2.28 o 
 -16  -3   2      444.82      462.34     19.05 o 
 -15  -3   2      132.81      130.18      6.72 o 
 -14  -3   2      480.52      464.01     15.51 o 
 -13  -3   2       84.16       81.80      4.73 o 
 -12  -3   2     1054.73     1033.63     29.41 o 
 -11  -3   2      489.29      468.98     13.39 o 
 -10  -3   2      132.02      141.53      4.77 o 
  -9  -3   2      945.78      907.95     24.49 o 
  -8  -3   2     1293.24     1274.13     38.19 o 
  -7  -3   2     3536.25     3309.42    110.97 o 
  -5  -3   2     4968.40     4923.80    106.94 o 
  -4  -3   2      609.49      637.77     15.23 o 
  -3  -3   2    13150.91    13147.16    411.62 o 
  -2  -3   2      770.20      800.88     19.11 o 
  -1  -3   2     6631.72     6627.12    245.47 o 
   0  -3   2      139.77      146.90      5.89 o 
   1  -3   2    19191.36    19330.78    523.08 o 
   2  -3   2     1549.99     1497.39     32.91 o 
   3  -3   2     4321.77     4022.20     94.33 o 
   4  -3   2      573.97      639.14     25.11 o 
   5  -3   2     5110.45     4927.02    113.41 o 
   6  -3   2     3756.29     3704.48    108.43 o 
   7  -3   2     1895.99     1812.95     70.48 o 
   8  -3   2      382.27      393.46     18.25 o 
   9  -3   2     1700.95     1622.09     60.60 o 
  10  -3   2     2110.66     2039.58     62.72 o 
  11  -3   2      127.11      129.91      6.45 o 
  12  -3   2      527.57      533.92     17.14 o 
  13  -3   2      251.83      252.11     12.35 o 
  14  -3   2      543.68      545.64     24.08 o 
  15  -3   2       64.55       60.79      4.25 o 
  16  -3   2      341.47      351.64     11.25 o 
 -17  -2   2      469.09      528.14     20.32 o 
 -16  -2   2       69.33       68.31      5.79 o 
 -15  -2   2      472.93      478.05     18.26 o 
 -14  -2   2       42.01       44.36      3.61 o 
 -13  -2   2      866.73      837.93     27.70 o 
 -12  -2   2      263.45      273.63      9.81 o 
 -11  -2   2     1367.49     1332.32     34.85 o 
 -10  -2   2     1031.38     1003.49     25.25 o 
  -9  -2   2     1987.69     1918.57     56.58 o 
  -8  -2   2     2726.99     2725.96     80.43 o 
  -7  -2   2     1568.36     1517.18     62.87 o 
  -6  -2   2      625.09      656.37     19.83 o 
  -5  -2   2     2741.35     2737.46     58.36 o 
  -4  -2   2     6062.25     6127.92    142.36 o 
  -3  -2   2      176.50      155.87      4.24 o 
  -2  -2   2     8957.61     9122.98    233.76 o 
  -1  -2   2      488.58      559.63     16.13 o 
   0  -2   2     5713.91     5512.04    220.15 o 
   1  -2   2      281.95      300.17      7.07 o 
   2  -2   2     6046.06     5914.67    142.60 o 
   3  -2   2      895.77      859.63     18.95 o 
   4  -2   2     1931.36     1989.21     39.89 o 
   5  -2   2     2654.44     2663.14     58.93 o 
   6  -2   2     3090.86     3094.15     88.90 o 
   7  -2   2     1819.24     1716.36     49.43 o 
   8  -2   2      993.50      951.80     35.74 o 
   9  -2   2     1203.41     1143.43     44.37 o 
  10  -2   2       97.21       93.00      7.11 o 
  11  -2   2     1440.76     1419.50     49.58 o 
  12  -2   2      109.18      110.83      5.57 o 
  13  -2   2     1707.42     1650.87     60.41 o 
  14  -2   2       41.33       40.09      3.25 o 
  15  -2   2      505.92      507.93     15.92 o 
  16  -2   2        1.89       -0.36      2.31 o 
  17  -2   2      276.73      265.41     15.57 o 
 -17  -1   2       33.70       40.00      4.36 o 
 -16  -1   2      458.25      456.91     19.01 o 
 -15  -1   2        0.79        3.14      3.65 o 
 -14  -1   2      969.07      964.55     30.10 o 
 -13  -1   2      390.55      388.86     14.56 o 
 -12  -1   2      650.15      642.01     20.72 o 
 -11  -1   2      640.60      613.04     18.82 o 
 -10  -1   2     1310.75     1296.62     35.28 o 
  -9  -1   2      667.69      658.37     16.92 o 
  -8  -1   2      953.55      941.25     35.29 o 
  -7  -1   2     2520.84     2481.73     80.84 o 
  -6  -1   2     2351.52     2323.68     59.22 o 
  -5  -1   2     7220.55     7589.74    191.60 o 
  -4  -1   2      782.50      802.64     22.03 o 
  -3  -1   2     3975.79     4156.56    105.23 o 
  -2  -1   2     1713.75     1781.64     41.73 o 
  -1  -1   2    12917.25    15037.93    497.87 o 
   0  -1   2     3818.54     4167.63    145.21 o 
   1  -1   2     8265.20     8035.77    171.76 o 
   2  -1   2     1010.59      943.52     17.38 o 
   3  -1   2     7666.44     7903.52    154.54 o 
   4  -1   2     3365.33     3356.56     68.97 o 
   5  -1   2     1777.50     1679.47     38.63 o 
   6  -1   2      981.65      893.36     49.73 o 
   7  -1   2     2064.51     2023.71     56.63 o 
   8  -1   2     3611.52     3456.17    106.39 o 
   9  -1   2     1093.76     1054.11     35.45 o 
  10  -1   2     1662.90     1589.10     45.51 o 
  11  -1   2      500.16      495.15     20.10 o 
  12  -1   2     1010.05      997.79     33.93 o 
  13  -1   2      110.40      112.43      4.52 o 
  14  -1   2      510.81      505.37     15.51 o 
  15  -1   2       53.05       55.76      3.94 o 
  16  -1   2      492.55      504.72     20.41 o 
  17  -1   2       35.66       40.67      5.62 o 
 -17   0   2      408.22      430.75     17.86 o 
 -16   0   2        2.34        6.68      3.15 o 
 -15   0   2      134.35      117.33      9.38 o 
 -14   0   2      184.49      172.20      7.11 o 
 -13   0   2      926.06      890.50     28.14 o 
 -12   0   2      115.71      127.03      6.18 o 
 -11   0   2      474.78      457.52     15.34 o 
 -10   0   2      644.18      625.90     18.09 o 
  -9   0   2     1175.08     1164.31     36.21 o 
  -8   0   2     3741.94     3680.05    168.81 o 
  -7   0   2      168.14      164.34      6.57 o 
  -6   0   2      794.42      778.89     18.76 o 
  -5   0   2        2.45       16.51      1.68 o 
  -4   0   2    11461.26    11411.19    285.44 o 
  -3   0   2     4419.81     4609.86    123.47 o 
  -2   0   2     8173.02     8329.09    352.74 o 
  -1   0   2     4463.74     4791.61    121.40 o 
   0   0   2    10312.29     9518.98    236.86 o 
   1   0   2     9188.46     8983.32    176.70 o 
   2   0   2    23078.75    22497.39    460.69 o 
   3   0   2       44.62       63.39      1.71 o 
   4   0   2     9198.55     9026.55    176.81 o 
   5   0   2      745.43      753.12     17.14 o 
   6   0   2     6415.45     6027.09    148.79 o 
   7   0   2     2037.44     1973.87     74.79 o 
   8   0   2      490.79      484.18     15.49 o 
   9   0   2      485.94      489.42     17.83 o 
  10   0   2      642.00      605.26     17.10 o 
  11   0   2      474.16      463.34     14.98 o 
  12   0   2      428.26      412.09     11.39 o 
  13   0   2      694.63      677.53     17.54 o 
  14   0   2       52.60       56.80      3.58 o 
  15   0   2      528.79      527.67     14.94 o 
  16   0   2       26.47       32.56      3.38 o 
  17   0   2      449.27      494.11     27.37 o 
 -17   1   2       35.99       46.42      4.57 o 
 -16   1   2      461.33      447.82     18.90 o 
 -15   1   2        4.56        6.40      3.74 o 
 -14   1   2      964.71      934.36     36.51 o 
 -13   1   2      467.88      459.42     14.60 o 
 -12   1   2      636.95      625.32     20.49 o 
 -11   1   2      547.81      531.34     18.40 o 
 -10   1   2     1495.71     1484.34     33.38 o 
  -9   1   2      577.16      570.51     19.86 o 
  -8   1   2      863.31      869.00     34.82 o 
  -7   1   2     2393.83     2388.55     69.38 o 
  -6   1   2     2447.08     2404.67     57.99 o 
  -5   1   2     7363.56     7832.05    219.65 o 
  -4   1   2      933.96      946.20     23.75 o 
  -3   1   2     4057.58     4334.60    105.94 o 
  -2   1   2     1766.46     1813.03     45.20 o 
  -1   1   2    13473.78    14896.91    702.48 o 
   0   1   2     3902.33     4116.66    138.11 o 
   1   1   2     7246.34     6989.15    151.75 o 
   2   1   2     1003.10      951.54     19.64 o 
   3   1   2     7199.10     7041.51    137.26 o 
   4   1   2     3293.94     3255.31     61.22 o 
   5   1   2     1511.80     1436.72     29.04 o 
   6   1   2      729.66      706.58     18.91 o 
   7   1   2     1781.12     1757.50     72.53 o 
   8   1   2     3982.51     3884.76    106.74 o 
   9   1   2     1066.74     1022.09     31.51 o 
  10   1   2     1604.04     1585.80     45.38 o 
  11   1   2      626.60      620.58     14.02 o 
  12   1   2     1089.32     1073.01     24.11 o 
  13   1   2       86.81       87.61      4.47 o 
  14   1   2      589.45      598.84     17.36 o 
  15   1   2       50.27       53.74      4.00 o 
  16   1   2      510.12      551.56     17.75 o 
  17   1   2       41.06       44.93      4.80 o 
 -17   2   2      446.94      474.02     20.05 o 
 -16   2   2       68.53       72.91      5.90 o 
 -15   2   2      460.09      469.07     24.60 o 
 -14   2   2       44.57       43.09      4.64 o 
 -13   2   2      969.17      913.39     33.69 o 
 -12   2   2      234.45      236.91      7.74 o 
 -11   2   2     1158.31     1126.73     37.68 o 
 -10   2   2     1074.09     1086.78     26.67 o 
  -9   2   2     1986.97     1990.36     59.50 o 
  -8   2   2     2675.05     2757.46    104.88 o 
  -7   2   2     1670.54     1719.62     47.46 o 
  -6   2   2      582.73      627.51     16.39 o 
  -5   2   2     2515.65     2525.93     60.99 o 
  -4   2   2     6607.64     6909.27    145.63 o 
  -3   2   2      137.33      124.29      4.22 o 
  -2   2   2     8836.62     9559.29    322.59 o 
  -1   2   2      499.85      616.80     19.58 o 
   0   2   2     5829.95     6048.24    174.17 o 
   1   2   2      309.30      318.90      6.90 o 
   2   2   2     6614.32     6426.30    161.69 o 
   3   2   2      899.66      825.70     16.88 o 
   4   2   2     1801.11     1791.03     39.75 o 
   5   2   2     2705.04     2684.27     59.41 o 
   6   2   2     3075.28     2938.75     89.51 o 
   7   2   2     1725.61     1592.27     63.24 o 
   8   2   2     1174.38     1143.01     29.69 o 
   9   2   2     1148.23     1113.91     26.33 o 
  10   2   2       58.97       66.08      2.80 o 
  11   2   2     1568.78     1568.02     33.99 o 
  12   2   2      120.15      120.05      4.54 o 
  13   2   2     1578.10     1590.82     38.17 o 
  14   2   2       46.64       49.17      3.78 o 
  15   2   2      466.85      466.76     16.23 o 
  16   2   2        3.16        5.17      2.51 o 
 -17   3   2       30.30       36.75      6.54 o 
 -16   3   2      447.81      455.47     23.98 o 
 -15   3   2      113.07      110.45      7.53 o 
 -14   3   2      427.97      407.41     18.54 o 
 -13   3   2       54.36       53.69      6.80 o 
 -12   3   2     1069.19     1014.58     38.78 o 
 -11   3   2      488.44      469.37     19.16 o 
  -8   3   2     1240.00     1267.70     45.80 o 
  -7   3   2     3559.79     3482.36    107.94 o 
  -6   3   2       21.83       36.60      1.98 o 
  -5   3   2     4394.98     4268.56    105.89 o 
  -4   3   2      604.88      631.27     14.27 o 
  -3   3   2    13196.89    14158.11    409.30 o 
  -2   3   2      739.80      797.70     24.18 o 
  -1   3   2     6334.47     6170.63    242.31 o 
   0   3   2      119.27      132.01      3.53 o 
   1   3   2    19366.42    19269.14    555.85 o 
   2   3   2     1397.56     1318.83     27.21 o 
   3   3   2     4603.65     4535.56     94.03 o 
   4   3   2      795.04      797.71     19.82 o 
   5   3   2     5757.99     5417.20    119.11 o 
   6   3   2     3732.67     3678.89    100.52 o 
   7   3   2     2001.04     1879.83     56.17 o 
   8   3   2      413.10      450.32     12.85 o 
   9   3   2     1550.76     1531.47     30.90 o 
  10   3   2     1864.26     1883.31     38.56 o 
  11   3   2      109.01      114.86      5.09 o 
  12   3   2      531.96      534.77     13.94 o 
  13   3   2      234.44      234.49      7.60 o 
  14   3   2      586.92      594.39     16.66 o 
  15   3   2       64.83       66.28      5.03 o 
  16   3   2      281.00      282.67     12.52 o 
 -16   4   2        0.05       -0.95      2.64 o 
 -15   4   2      494.20      488.44     20.01 o 
 -14   4   2       48.88       49.83      5.90 o 
 -13   4   2      564.50      550.08     20.96 o 
 -12   4   2      928.36      887.21     33.47 o 
 -11   4   2     1198.00     1178.94     44.81 o 
 -10   4   2      130.96      129.00      6.56 o 
  -9   4   2      908.53      874.32     27.69 o 
  -8   4   2      957.18      928.08     32.42 o 
  -7   4   2      446.08      425.82     14.55 o 
  -6   4   2     6336.35     6255.99    177.95 o 
  -5   4   2     2573.98     2434.55     64.83 o 
  -4   4   2     1485.90     1521.58     35.62 o 
  -3   4   2       14.91       16.64      1.28 o 
  -2   4   2     5367.15     5728.58    244.46 o 
  -1   4   2      597.85      575.76     15.73 o 
   0   4   2     7305.29     7297.91    283.82 o 
   1   4   2     1517.12     1678.71     50.06 o 
   2   4   2     7270.42     7625.79    204.47 o 
   3   4   2     2179.36     2130.56     49.50 o 
   4   4   2     8110.36     8661.66    225.83 o 
   5   4   2      117.68      103.27      7.96 o 
   6   4   2     1351.24     1274.46     41.90 o 
   7   4   2     1307.59     1289.19     34.47 o 
   8   4   2     1126.47     1151.96     27.57 o 
   9   4   2     1797.00     1806.37     33.31 o 
  10   4   2      707.97      722.27     15.65 o 
  11   4   2      479.87      495.66     11.16 o 
  12   4   2       35.44       41.26      2.76 o 
  13   4   2      646.12      653.22     16.95 o 
  14   4   2       25.14       28.01      2.36 o 
  15   4   2      640.68      668.22     28.29 o 
  16   4   2        4.79        3.94      2.29 o 
 -16   5   2      434.85      491.12     31.65 o 
 -15   5   2      182.55      181.04      9.22 o 
 -14   5   2      522.28      520.57     22.65 o 
 -13   5   2       60.49       65.10      6.66 o 
 -12   5   2      941.67      909.30     41.24 o 
 -11   5   2      321.07      309.11     12.21 o 
 -10   5   2     1054.84     1029.91     34.62 o 
  -9   5   2     2045.73     1962.83     63.14 o 
  -8   5   2     1585.41     1589.75     49.31 o 
  -7   5   2     1513.66     1482.70     44.80 o 
  -6   5   2     1105.59     1078.50     30.96 o 
  -5   5   2     1821.30     1732.89     60.68 o 
  -4   5   2     2932.21     2857.37     78.79 o 
  -3   5   2     8896.62     8964.79    275.30 o 
  -2   5   2      874.04      824.05     21.38 o 
  -1   5   2     3422.05     3483.76    109.44 o 
   0   5   2     1189.76     1200.56     45.08 o 
   1   5   2     4123.73     3999.12    142.43 o 
   2   5   2      728.07      744.70     19.93 o 
   3   5   2     2100.83     2073.14     53.18 o 
   4   5   2     2845.08     2705.53     65.52 o 
   5   5   2     2546.86     2601.57     67.79 o 
   6   5   2     3142.56     3104.93     78.21 o 
   7   5   2     1078.36     1071.91     30.04 o 
   8   5   2     1044.94     1046.07     20.61 o 
   9   5   2      151.20      160.93      4.31 o 
  10   5   2     1395.16     1406.30     30.27 o 
  11   5   2      375.33      364.14      9.78 o 
  12   5   2     1028.96     1026.32     27.32 o 
  13   5   2      129.59      125.11      4.91 o 
  14   5   2      739.81      749.92     22.63 o 
  15   5   2      121.14      134.95      8.48 o 
  16   5   2      408.18      428.14     15.90 o 
 -16   6   2       16.56       20.06      3.55 o 
 -15   6   2      677.46      773.66     30.98 o 
 -14   6   2       55.08       54.04      5.10 o 
 -13   6   2      509.49      498.29     20.85 o 
 -12   6   2      325.64      315.03     13.85 o 
 -11   6   2      308.02      299.72     13.05 o 
 -10   6   2      858.28      820.03     31.99 o 
  -9   6   2      793.50      802.05     27.21 o 
  -8   6   2      685.42      687.96     21.11 o 
  -7   6   2     1481.20     1467.44     48.26 o 
  -6   6   2     2804.58     2801.16     77.85 o 
  -5   6   2      221.18      234.57      8.35 o 
  -4   6   2     3568.06     3390.11    110.90 o 
  -3   6   2     1430.31     1327.13     44.53 o 
  -2   6   2     6604.57     6691.47    196.10 o 
  -1   6   2      668.61      702.37     18.93 o 
   0   6   2     6754.40     7026.16    203.39 o 
   1   6   2      377.80      377.49     12.53 o 
   2   6   2     4080.57     4014.71    130.98 o 
   3   6   2     2761.18     2761.54     72.20 o 
   4   6   2     3010.87     2909.15     69.35 o 
   5   6   2     1126.38     1109.86     33.29 o 
   6   6   2     1910.70     1864.06     55.93 o 
   7   6   2      291.38      290.02      7.72 o 
   8   6   2     1792.80     1831.55     34.42 o 
   9   6   2     1167.47     1203.15     23.80 o 
  10   6   2      190.52      200.23      6.43 o 
  11   6   2     1456.07     1446.10     38.03 o 
  12   6   2       27.33       30.34      2.28 o 
  13   6   2      442.91      461.92     15.63 o 
  14   6   2      104.07      115.06      6.52 o 
  15   6   2      341.30      350.39     13.97 o 
  16   6   2        2.49       -0.53      4.06 o 
 -16   7   2      318.61      368.13     22.12 o 
 -15   7   2        3.20        5.12      2.93 o 
 -14   7   2      540.08      573.28     25.60 o 
 -13   7   2      197.37      193.17     12.87 o 
 -12   7   2      379.79      378.91     16.91 o 
 -10   7   2     1450.39     1426.22     50.95 o 
  -9   7   2     1343.64     1392.15     40.73 o 
  -7   7   2     1006.87     1029.45     30.35 o 
  -6   7   2      573.30      598.05     19.50 o 
  -5   7   2     3284.85     3273.68     96.21 o 
  -4   7   2      456.86      468.33     16.95 o 
  -3   7   2     2265.98     2228.43     65.64 o 
  -2   7   2       83.61       87.58      3.35 o 
  -1   7   2    10327.47    11446.31    302.59 o 
   0   7   2     1638.13     1603.20     48.96 o 
   1   7   2     1819.48     1816.13     55.18 o 
   2   7   2       51.97       57.22      2.49 o 
   3   7   2     3886.29     3765.86    125.32 o 
   4   7   2     1238.66     1268.19     39.43 o 
   5   7   2     2641.68     2615.50     86.62 o 
   6   7   2      424.91      444.18      9.96 o 
   7   7   2     1358.03     1383.97     32.04 o 
   8   7   2     2180.19     2275.52     55.26 o 
   9   7   2      384.82      403.76     12.15 o 
  10   7   2      232.15      254.43      7.76 o 
  11   7   2      736.22      769.19     24.33 o 
  12   7   2      865.79      885.83     26.65 o 
  13   7   2       13.38       14.62      2.41 o 
  14   7   2      588.29      605.05     28.39 o 
  15   7   2        8.03        9.79      3.82 o 
 -15   8   2      306.77      336.04     20.88 o 
 -14   8   2      237.37      253.49     19.63 o 
 -13   8   2      830.24      868.16     69.21 o 
 -12   8   2      179.53      180.49      8.02 o 
 -11   8   2      619.30      636.27     20.76 o 
 -10   8   2      361.14      356.21     12.97 o 
  -9   8   2      609.25      633.78     20.44 o 
  -8   8   2      627.21      636.57     14.54 o 
  -7   8   2      948.66      959.97     21.91 o 
  -6   8   2     2332.95     2416.89     69.35 o 
  -5   8   2      260.17      260.03      8.99 o 
  -4   8   2     3215.33     3142.35     98.65 o 
  -3   8   2     1363.47     1307.43     41.32 o 
  -2   8   2      451.32      461.05     13.43 o 
  -1   8   2       90.21       99.84      4.63 o 
   0   8   2     3240.16     3250.28    107.35 o 
   1   8   2      921.14      878.90     29.87 o 
   2   8   2     5253.87     5352.84    181.68 o 
   3   8   2      118.76      128.57      5.14 o 
   4   8   2     1022.12     1035.88     39.69 o 
   5   8   2      859.91      848.33     24.77 o 
   6   8   2      590.21      589.68     17.39 o 
   7   8   2     1054.91     1069.90     26.58 o 
   8   8   2      836.05      836.06     25.11 o 
   9   8   2     1006.67     1005.34     29.07 o 
  10   8   2      323.26      320.05     12.31 o 
  11   8   2      782.40      809.47     31.67 o 
  12   8   2       60.99       60.17      4.22 o 
  13   8   2      394.76      398.15     14.97 o 
  14   8   2        0.47        2.98      4.77 o 
  15   8   2      533.78      548.59     39.16 o 
 -15   9   2       19.26       22.36      3.00 o 
 -14   9   2      273.08      278.88     13.15 o 
 -13   9   2      231.61      235.70     10.05 o 
 -12   9   2      456.53      480.63     19.39 o 
 -11   9   2      420.13      416.33     16.69 o 
 -10   9   2      732.85      726.18     25.28 o 
  -9   9   2      821.04      848.15     23.38 o 
  -8   9   2      558.14      556.05     15.79 o 
  -7   9   2     1560.07     1601.18     35.06 o 
  -6   9   2      528.97      528.97     11.33 o 
  -5   9   2     2191.88     2186.70     48.54 o 
  -4   9   2      533.77      529.34     13.13 o 
  -3   9   2     2503.91     2512.46     84.02 o 
  -2   9   2      121.57      129.67      5.36 o 
  -1   9   2     3282.37     3259.77     94.71 o 
   0   9   2      187.74      181.20      6.03 o 
   1   9   2     2228.55     2233.07     72.62 o 
   2   9   2      533.38      529.50     18.01 o 
   3   9   2     2357.60     2420.87     79.86 o 
   4   9   2      627.22      639.06     33.53 o 
   5   9   2     2697.62     2753.86    151.76 o 
   6   9   2     1142.04     1151.34     34.57 o 
   7   9   2      440.05      454.51     16.03 o 
   8   9   2     1034.67     1003.87     28.06 o 
   9   9   2      646.07      635.91     21.89 o 
  10   9   2      602.62      581.01     18.41 o 
  11   9   2      134.41      137.30      5.30 o 
  12   9   2      502.66      512.02     21.70 o 
  13   9   2       80.10       76.32      7.64 o 
  14   9   2      622.23      654.83     44.67 o 
  15   9   2       14.09       10.89      3.74 o 
 -14  10   2       27.93       26.40      3.00 o 
 -13  10   2      373.64      390.74     15.00 o 
 -12  10   2       69.01       69.71      5.21 o 
 -11  10   2      374.89      370.01     14.66 o 
 -10  10   2      729.15      736.54     26.03 o 
  -9  10   2      310.45      321.60     10.40 o 
  -8  10   2      781.71      804.16     22.24 o 
  -7  10   2      792.13      822.19     21.17 o 
  -6  10   2      635.17      671.62     15.80 o 
  -5  10   2       56.55       57.67      2.39 o 
  -4  10   2     2676.88     2673.36     57.63 o 
  -3  10   2      221.44      251.86      9.72 o 
  -2  10   2     3515.67     3509.39     82.97 o 
  -1  10   2       69.98       72.18      2.49 o 
   0  10   2     2804.08     2788.54     71.98 o 
   1  10   2       13.22       22.70      3.48 o 
   2  10   2     1145.76     1166.80     32.90 o 
   3  10   2      545.45      554.87     21.91 o 
   4  10   2     1585.31     1663.16     60.93 o 
   5  10   2     1260.26     1377.69     54.01 o 
   6  10   2     1503.46     1581.26     64.35 o 
   7  10   2      332.74      354.30     16.01 o 
   8  10   2      498.41      516.95     26.05 o 
   9  10   2      591.30      613.33     29.06 o 
  10  10   2      119.17      127.14      7.06 o 
  11  10   2      670.85      673.09     23.36 o 
  12  10   2      111.91      110.80      6.34 o 
  13  10   2      482.42      491.87     35.78 o 
  14  10   2       40.89       41.18      5.39 o 
 -14  11   2      435.53      454.09     31.70 o 
 -13  11   2       77.57       78.51      7.68 o 
 -12  11   2      445.31      442.26     26.47 o 
 -11  11   2      407.15      405.35     15.01 o 
 -10  11   2      208.15      233.85      8.55 o 
  -9  11   2      232.70      251.41      9.24 o 
  -8  11   2      986.44     1050.65     28.90 o 
  -7  11   2      864.89      878.38     23.11 o 
  -6  11   2      196.53      221.96      6.69 o 
  -5  11   2     1082.74     1088.84     27.31 o 
  -4  11   2      127.84      143.08      4.43 o 
  -3  11   2     2129.62     2087.95     44.02 o 
  -2  11   2      200.24      202.89      5.37 o 
  -1  11   2      917.77      901.57     19.81 o 
   0  11   2      833.30      835.83     16.98 o 
   1  11   2     2873.12     2842.79     72.84 o 
   2  11   2      645.74      667.77     21.93 o 
   3  11   2     1261.34     1273.05     37.07 o 
   4  11   2      359.38      401.66     10.88 o 
   5  11   2      870.27      887.16     25.72 o 
   6  11   2      744.65      782.13     26.58 o 
   7  11   2      509.22      503.60     18.33 o 
   8  11   2      301.48      319.07     13.17 o 
   9  11   2      393.12      375.67     14.30 o 
  10  11   2      925.60      918.04     30.49 o 
  11  11   2      118.16      120.22      7.11 o 
  12  11   2      492.54      517.13     18.97 o 
  13  11   2       60.64       53.39      6.19 o 
  14  11   2      277.17      286.94     12.34 o 
 -13  12   2      190.38      201.86     12.54 o 
 -12  12   2      121.28      120.14      9.55 o 
 -11  12   2      929.01      916.33     63.38 o 
 -10  12   2      163.42      168.02      6.57 o 
  -9  12   2      192.55      190.38      7.15 o 
  -8  12   2      607.39      618.74     18.21 o 
  -7  12   2       52.95       54.06      3.98 o 
  -6  12   2     1292.60     1313.48     37.88 o 
  -5  12   2      439.30      430.60     12.27 o 
  -4  12   2      738.69      755.58     18.88 o 
  -3  12   2      319.08      307.29      7.52 o 
  -2  12   2     1828.74     1878.56     42.64 o 
  -1  12   2       34.11       43.76      2.58 o 
   0  12   2     1358.29     1393.73     32.39 o 
   1  12   2      346.62      358.08      9.30 o 
   2  12   2      891.19      933.92     25.50 o 
   3  12   2       31.94       39.54      2.65 o 
   4  12   2     1822.07     1907.15     49.39 o 
   5  12   2      222.31      234.57      8.53 o 
   6  12   2      408.83      437.68     13.93 o 
   7  12   2     1039.44     1036.71     29.91 o 
   8  12   2      127.36      137.91      7.30 o 
   9  12   2      606.75      578.70     21.17 o 
  10  12   2      442.49      444.21     16.71 o 
  11  12   2      192.33      189.20      7.71 o 
  12  12   2       92.64       92.44      4.98 o 
  13  12   2      394.08      383.38     16.01 o 
 -13  13   2      127.10      131.35     11.67 o 
 -12  13   2      223.05      246.40     13.45 o 
 -11  13   2      129.20      138.62     10.44 o 
 -10  13   2      291.71      288.95     11.91 o 
  -9  13   2      530.80      547.31     20.04 o 
  -8  13   2      312.43      328.27     10.58 o 
  -7  13   2      347.98      366.89     12.97 o 
  -6  13   2      573.23      559.43     18.07 o 
  -5  13   2     1444.20     1458.07     42.46 o 
  -4  13   2       70.89       84.30      4.57 o 
  -3  13   2      747.19      756.88     22.65 o 
  -2  13   2      124.86      123.52      4.73 o 
  -1  13   2      864.43      890.24     23.90 o 
   0  13   2      331.54      329.79      8.78 o 
   1  13   2     1781.34     1791.05     41.39 o 
   2  13   2       79.65       79.70      4.02 o 
   3  13   2     1852.87     1872.72     49.25 o 
   4  13   2      653.00      660.52     19.17 o 
   5  13   2      160.32      181.13      8.43 o 
   6  13   2      235.75      240.79     10.87 o 
   7  13   2     1208.73     1203.83     35.47 o 
   8  13   2      252.29      264.12      9.92 o 
   9  13   2      171.03      175.63      7.26 o 
  10  13   2      373.42      371.74     12.44 o 
  11  13   2       27.62       26.46      3.02 o 
  12  13   2      468.84      487.35     21.09 o 
 -12  14   2       48.03       53.45      4.55 o 
 -11  14   2      328.65      370.24     14.71 o 
 -10  14   2      293.26      305.30     10.72 o 
  -9  14   2      218.08      238.21      7.70 o 
  -8  14   2      400.11      424.22     11.93 o 
  -7  14   2      173.46      196.52      8.34 o 
  -6  14   2      531.63      528.20     17.13 o 
  -5  14   2      158.39      171.04      7.20 o 
  -4  14   2      662.46      645.80     21.12 o 
  -3  14   2      119.99      117.10      5.87 o 
  -2  14   2     2021.44     2002.09     49.59 o 
  -1  14   2       66.29       71.24      3.64 o 
   0  14   2      954.96      919.20     24.09 o 
   1  14   2       85.52       91.12      4.90 o 
   2  14   2      406.37      392.97     11.70 o 
   3  14   2      163.88      169.39      6.14 o 
   4  14   2      718.37      690.11     19.48 o 
   5  14   2      354.29      360.28     13.99 o 
   6  14   2      638.57      600.63     21.97 o 
   7  14   2      439.74      434.37     15.94 o 
   8  14   2      228.33      218.00      9.62 o 
   9  14   2      231.57      242.41     10.30 o 
  10  14   2       72.55       71.17      5.13 o 
  11  14   2      472.63      483.72     17.75 o 
  12  14   2       54.87       53.02      4.23 o 
 -11  15   2      121.21      126.24      6.46 o 
 -10  15   2      290.73      289.11      9.37 o 
  -9  15   2      400.61      407.76     12.06 o 
  -8  15   2      180.98      187.19      7.12 o 
  -7  15   2      415.86      422.47     13.04 o 
  -6  15   2      219.24      213.84      8.61 o 
  -5  15   2      708.33      708.01     22.90 o 
  -4  15   2      119.05      132.06      6.47 o 
  -3  15   2      534.65      537.27     17.74 o 
  -2  15   2      103.28      100.78      4.52 o 
  -1  15   2     1158.12     1155.80     29.41 o 
   0  15   2       95.31       99.70      4.44 o 
   1  15   2      814.79      813.30     22.85 o 
   2  15   2      186.97      180.22      7.07 o 
   3  15   2      691.10      691.35     19.17 o 
   4  15   2      264.40      267.65      8.82 o 
   5  15   2      515.62      519.30     18.64 o 
   6  15   2      151.52      152.39      7.59 o 
   7  15   2      347.32      355.64     12.96 o 
   8  15   2      412.44      409.65     16.18 o 
   9  15   2      187.89      178.42      8.92 o 
  10  15   2      342.77      343.59     13.64 o 
  11  15   2       95.15      102.43      5.76 o 
 -10  16   2      141.95      142.96      5.69 o 
  -9  16   2      209.06      207.54      7.41 o 
  -8  16   2      215.97      222.92      8.03 o 
  -7  16   2      109.57      106.52      5.03 o 
  -6  16   2      586.99      593.25     19.24 o 
  -5  16   2       42.97       43.15      3.60 o 
  -4  16   2      757.11      761.64     24.33 o 
  -3  16   2      135.73      130.37      6.27 o 
  -2  16   2      466.52      465.35     15.86 o 
  -1  16   2       10.00       11.35      2.37 o 
   0  16   2      627.72      640.13     16.12 o 
   1  16   2       96.07       95.42      4.64 o 
   2  16   2      928.24      908.08     25.20 o 
   3  16   2       76.13       78.52      4.23 o 
   4  16   2      409.16      429.09     13.34 o 
   5  16   2      165.85      157.28      8.01 o 
   6  16   2      219.86      229.55      9.83 o 
   7  16   2      375.60      349.99     14.14 o 
   8  16   2      203.71      203.08      8.86 o 
   9  16   2      266.64      251.44     10.58 o 
  10  16   2      113.18      115.20      6.11 o 
  -8  17   2      212.55      212.62      7.65 o 
  -7  17   2      396.54      396.20     12.10 o 
  -6  17   2       63.09       62.99      4.23 o 
  -5  17   2      231.19      228.27      9.01 o 
  -4  17   2      208.25      214.61      8.62 o 
  -3  17   2      563.77      544.31     18.32 o 
  -2  17   2       44.05       46.65      4.08 o 
  -1  17   2      527.67      516.33     13.02 o 
   0  17   2       42.32       43.34      2.76 o 
   1  17   2      635.36      619.70     18.22 o 
   2  17   2       89.69       86.75      4.50 o 
   3  17   2      316.99      296.22      9.74 o 
   4  17   2      149.20      143.11      7.52 o 
   5  17   2      844.28      820.62     27.27 o 
   6  17   2      165.51      165.02      7.92 o 
   7  17   2       99.40       94.07      5.78 o 
   8  17   2      175.14      169.34      7.74 o 
  -7  18   2      198.81      192.42      7.70 o 
  -6  18   2      323.61      321.28     11.60 o 
  -5  18   2       54.89       57.67      3.95 o 
  -4  18   2      523.91      530.83     17.13 o 
  -3  18   2        0.44        1.36      1.90 o 
  -2  18   2      418.99      412.12     12.80 o 
  -1  18   2        7.13        5.90      1.73 o 
   0  18   2      563.98      559.04     14.16 o 
   1  18   2        8.70        9.47      1.82 o 
   2  18   2      452.50      442.55     13.13 o 
   3  18   2      152.20      148.94      6.08 o 
   4  18   2      178.24      177.45      8.35 o 
   5  18   2      171.75      167.44      7.64 o 
   6  18   2      261.08      246.01     10.06 o 
   7  18   2       97.74       91.62      5.48 o 
  -5  19   2      232.16      231.29      8.83 o 
  -4  19   2       64.65       62.20      3.85 o 
  -3  19   2      406.45      407.76     13.96 o 
  -2  19   2       52.13       51.73      3.27 o 
  -1  19   2      515.89      510.95     14.73 o 
   0  19   2      157.51      152.64      5.99 o 
   1  19   2      310.10      304.90      8.52 o 
   2  19   2       16.36       17.81      1.98 o 
   3  19   2      322.14      315.05     12.63 o 
   4  19   2       25.74       27.03      3.06 o 
   5  19   2      318.99      310.16     13.78 o 
  -4 -19   3      270.57      308.92     23.53 o 
  -3 -19   3        6.20       12.72      5.83 o 
  -2 -19   3      491.34      492.48     36.14 o 
  -1 -19   3       17.28       19.61      6.54 o 
   0 -19   3      292.47      327.88     24.06 o 
   1 -19   3       22.14       25.62      6.89 o 
   2 -19   3      356.60      389.07     29.92 o 
   3 -19   3       13.97       21.20      6.71 o 
   4 -19   3      400.22      418.94     30.63 o 
  -6 -18   3       50.11       58.13      9.72 o 
  -5 -18   3      527.77      589.30     41.28 o 
  -4 -18   3       36.32       43.99      8.30 o 
  -3 -18   3      397.88      441.37     32.04 o 
  -2 -18   3       76.81       86.06     11.49 o 
  -1 -18   3      502.65      536.39     38.44 o 
   0 -18   3       25.94       32.51      7.60 o 
   1 -18   3      484.65      507.46     37.90 o 
   2 -18   3      144.10      161.76     16.80 o 
   3 -18   3      402.08      444.74     33.82 o 
   5 -18   3      157.20      161.96     13.61 o 
   6 -18   3       73.85       72.81      6.89 o 
  -8 -17   3       94.90      101.92      9.06 o 
  -7 -17   3      107.48      110.36      9.25 o 
  -6 -17   3      648.78      741.61     47.87 o 
  -5 -17   3      166.03      161.78     17.15 o 
  -4 -17   3      414.54      439.44     33.46 o 
  -3 -17   3       43.18       53.36      9.19 o 
  -2 -17   3      636.86      696.65     49.99 o 
  -1 -17   3       95.88      113.29     13.61 o 
   0 -17   3      319.11      328.79     28.49 o 
   1 -17   3       34.82       39.93      8.48 o 
   2 -17   3      486.92      554.03     38.08 o 
   3 -17   3      293.09      327.68     25.83 o 
   4 -17   3      369.01      399.29     21.47 o 
   5 -17   3      137.58      132.99     11.05 o 
   6 -17   3      341.35      347.45     19.73 o 
   7 -17   3      222.54      222.74     13.79 o 
   8 -17   3      105.71      109.27      8.46 o 
 -10 -16   3      155.28      191.78     11.63 o 
  -9 -16   3      432.58      486.22     24.46 o 
  -8 -16   3      155.96      184.33     14.67 o 
  -7 -16   3      407.57      419.96     34.88 o 
  -6 -16   3      198.58      214.51     19.45 o 
  -5 -16   3      313.11      360.63     27.60 o 
  -4 -16   3       10.03       18.37      6.54 o 
  -3 -16   3      768.24      786.90     53.39 o 
  -2 -16   3       28.10       33.04      7.77 o 
  -1 -16   3      692.31      714.94     50.18 o 
   0 -16   3       60.50       60.79      9.90 o 
   1 -16   3      657.43      653.29     51.41 o 
   2 -16   3       45.77       51.06      9.89 o 
   4 -16   3      108.60      113.44      9.08 o 
   5 -16   3      173.85      169.05     12.72 o 
   6 -16   3      462.88      487.96     26.32 o 
   7 -16   3      403.66      422.68     22.23 o 
   8 -16   3      281.90      297.99     17.16 o 
   9 -16   3       73.79       84.92     11.49 o 
 -11 -15   3      149.37      170.63     11.55 o 
 -10 -15   3      224.16      250.63     14.82 o 
  -9 -15   3      386.26      424.46     23.28 o 
  -8 -15   3      332.07      374.72     30.97 o 
  -7 -15   3       98.05      104.10     12.73 o 
  -6 -15   3      676.41      706.90     47.34 o 
  -5 -15   3       74.82       82.17     12.02 o 
  -4 -15   3      560.22      571.44     48.55 o 
  -3 -15   3       11.07        9.36      5.83 o 
  -2 -15   3      574.52      620.94     41.64 o 
  -1 -15   3        8.36       11.84      6.18 o 
   0 -15   3     1458.09     1476.06     93.49 o 
   1 -15   3       86.10       75.82     12.19 o 
   2 -15   3      577.14      617.41     44.30 o 
   3 -15   3      200.13      218.58     19.45 o 
   4 -15   3      750.69      786.00     41.36 o 
   5 -15   3      208.60      195.57     13.44 o 
   6 -15   3      473.90      486.61     24.92 o 
   7 -15   3      282.11      289.95     17.25 o 
   8 -15   3      158.85      161.01     11.75 o 
   9 -15   3      343.59      350.63     31.59 o 
  10 -15   3       51.32       52.87      6.43 o 
 -12 -14   3      366.97      421.50     21.50 o 
 -11 -14   3      254.98      274.38     22.47 o 
 -10 -14   3      252.89      265.47     16.39 o 
  -9 -14   3      176.95      182.83     16.97 o 
  -8 -14   3      137.67      133.61     10.81 o 
  -7 -14   3      318.47      326.66     27.43 o 
  -6 -14   3       44.53       47.88      8.48 o 
  -5 -14   3      803.22      806.79     59.26 o 
  -4 -14   3      264.67      260.76     22.29 o 
  -3 -14   3     1894.17     1913.95    126.39 o 
  -2 -14   3       55.62       57.78      9.90 o 
  -1 -14   3      575.28      583.78     44.84 o 
   0 -14   3       48.42       50.71      8.30 o 
   1 -14   3     1089.11     1150.50     86.38 o 
   2 -14   3      177.28      190.26     18.92 o 
   3 -14   3      919.85      992.91     62.32 o 
   4 -14   3      148.17      147.46     10.87 o 
   5 -14   3      763.03      782.51     41.91 o 
   6 -14   3      359.68      358.40     19.14 o 
   7 -14   3       47.76       56.19      6.69 o 
   8 -14   3      275.14      277.99     17.05 o 
   9 -14   3      195.83      191.10     14.15 o 
  10 -14   3      574.64      592.75     32.69 o 
  11 -14   3      155.49      174.28     11.92 o 
 -12 -13   3      157.08      188.84     12.12 o 
 -11 -13   3      134.41      154.50     10.81 o 
 -10 -13   3       82.85       89.07      8.93 o 
  -9 -13   3      374.99      410.89     21.53 o 
  -8 -13   3      863.68      855.83     43.51 o 
  -7 -13   3      359.77      375.24     31.33 o 
  -6 -13   3      604.79      643.04     43.78 o 
  -5 -13   3      152.54      162.48     16.27 o 
  -4 -13   3     1706.82     1688.44    105.42 o 
  -3 -13   3       12.69       19.40      5.21 o 
  -2 -13   3      474.82      463.75     41.80 o 
  -1 -13   3      186.95      187.70     13.09 o 
   0 -13   3     1560.43     1471.26     72.79 o 
   1 -13   3      580.76      554.87     29.14 o 
   2 -13   3      832.44      833.38     60.53 o 
   3 -13   3      230.40      231.19     21.93 o 
   4 -13   3      557.64      549.41     27.88 o 
   5 -13   3      293.27      291.75     17.53 o 
   6 -13   3      459.65      452.61     25.22 o 
   7 -13   3      286.41      303.69     19.51 o 
   8 -13   3      680.53      716.29     36.43 o 
   9 -13   3      736.02      768.98     36.30 o 
  10 -13   3       21.63       22.59      5.21 o 
  11 -13   3      321.80      358.77     20.31 o 
  12 -13   3       28.04       31.67      5.35 o 
 -13 -12   3        3.74        6.49      3.22 o 
 -12 -12   3      323.48      342.33     16.17 o 
 -11 -12   3      270.06      284.17     13.87 o 
 -10 -12   3      390.03      404.51     23.65 o 
  -9 -12   3      603.22      614.48     33.14 o 
  -8 -12   3      182.27      176.30     16.09 o 
  -7 -12   3      813.48      760.22     57.14 o 
  -6 -12   3      163.37      168.50     18.21 o 
  -5 -12   3      750.77      700.07     37.62 o 
  -4 -12   3      363.32      369.84     20.40 o 
  -3 -12   3     1028.71     1006.68     50.33 o 
  -2 -12   3      538.98      519.10     27.26 o 
  -1 -12   3     2248.78     2113.36    104.25 o 
   0 -12   3       15.11       24.61      6.89 o 
   1 -12   3     1317.38     1244.96     58.17 o 
   3 -12   3      643.35      615.37     33.98 o 
   4 -12   3      691.80      696.14     35.62 o 
   5 -12   3     1582.06     1565.70     74.72 o 
   6 -12   3      888.68      920.28     47.10 o 
   7 -12   3      244.89      252.69     13.00 o 
   8 -12   3      441.93      465.53     25.41 o 
   9 -12   3      230.70      233.59     14.88 o 
  10 -12   3      334.69      341.38     19.59 o 
  11 -12   3       83.39       87.51      8.90 o 
  12 -12   3      435.32      473.02     30.81 o 
  13 -12   3        4.11       10.99      4.12 o 
 -14 -11   3      109.36      114.06      6.88 o 
 -13 -11   3      383.58      413.35     17.48 o 
 -12 -11   3      158.62      166.23     10.30 o 
 -11 -11   3      354.45      347.82     17.25 o 
 -10 -11   3      258.89      245.32     13.41 o 
  -9 -11   3      296.74      279.23     23.18 o 
  -8 -11   3     1220.45     1146.84     78.26 o 
  -7 -11   3      564.75      512.39     29.23 o 
  -4 -11   3     1111.69     1068.80     53.88 o 
  -3 -11   3       49.34       54.34      5.46 o 
  -2 -11   3     1832.51     1769.64     83.77 o 
  -1 -11   3       48.37       41.91      4.33 o 
   0 -11   3     2004.04     1938.00     91.72 o 
   1 -11   3      354.27      343.52     19.64 o 
   2 -11   3     2432.07     2441.31    121.43 o 
   3 -11   3      543.69      540.44     47.15 o 
   4 -11   3      728.61      732.15     38.22 o 
   5 -11   3      582.47      569.07     26.23 o 
   6 -11   3     1029.42     1055.57     55.01 o 
   7 -11   3      958.33      949.45     38.98 o 
   8 -11   3      319.05      343.72     16.53 o 
   9 -11   3      440.09      430.40     26.13 o 
  10 -11   3      168.48      190.40     13.62 o 
  11 -11   3      598.29      600.30     31.55 o 
  12 -11   3        1.97        7.01      4.50 o 
  13 -11   3      427.45      412.77     28.86 o 
  14 -11   3       42.07       45.75      7.16 o 
 -14 -10   3      361.32      381.14     15.89 o 
 -13 -10   3      271.11      292.61     14.42 o 
 -12 -10   3      363.53      362.52     18.39 o 
 -11 -10   3      305.75      291.20     14.78 o 
 -10 -10   3      871.57      876.76     35.52 o 
  -9 -10   3      340.39      338.63     20.20 o 
  -8 -10   3      255.45      271.67     15.13 o 
  -7 -10   3      405.79      387.19     20.57 o 
  -6 -10   3      312.97      310.14     18.50 o 
  -5 -10   3     2370.22     2228.82    109.28 o 
  -4 -10   3      174.15      160.86     10.19 o 
  -3 -10   3     2979.02     2950.18    124.07 o 
  -2 -10   3      154.78      155.39      7.64 o 
  -1 -10   3     1911.85     1855.53     69.60 o 
   0 -10   3      119.33      118.08      6.28 o 
   1 -10   3     1111.83     1091.12     41.21 o 
   2 -10   3      736.46      703.08     35.40 o 
   3 -10   3     3077.18     2962.47    154.93 o 
   4 -10   3      442.98      442.91     17.47 o 
   5 -10   3      577.49      572.12     27.15 o 
   7 -10   3      254.06      273.48     13.51 o 
   8 -10   3     1074.32     1093.09     44.04 o 
   9 -10   3      212.14      228.69     12.50 o 
  10 -10   3      741.48      756.80     38.54 o 
  11 -10   3      235.05      241.06     15.45 o 
  12 -10   3      722.08      741.69     40.49 o 
  13 -10   3       55.75       62.15      7.61 o 
  14 -10   3      319.88      350.31     19.14 o 
 -15  -9   3      422.61      438.00     26.12 o 
 -14  -9   3       23.37       25.30      3.58 o 
 -13  -9   3      233.88      235.60     10.41 o 
 -12  -9   3      193.44      202.06     11.61 o 
 -11  -9   3      729.56      728.32     29.04 o 
 -10  -9   3      440.40      436.14     19.55 o 
  -9  -9   3      400.18      383.75     19.11 o 
  -8  -9   3      604.01      593.88     28.04 o 
  -7  -9   3      199.40      212.59     21.75 o 
  -6  -9   3     1686.81     1609.90     65.91 o 
  -5  -9   3      734.06      725.08     31.35 o 
  -4  -9   3     2851.26     2702.83    101.24 o 
  -3  -9   3       52.32       55.80      3.68 o 
  -2  -9   3     2589.00     2474.87     91.65 o 
  -1  -9   3       63.30       67.67      5.33 o 
   0  -9   3     3223.79     3054.94    130.00 o 
   1  -9   3      106.30      101.92      5.73 o 
   2  -9   3     2050.99     2000.16     63.70 o 
   3  -9   3      744.98      702.52     35.47 o 
   4  -9   3     2004.86     1969.00     72.78 o 
   5  -9   3      757.39      751.33     34.59 o 
   6  -9   3     1307.77     1265.72     65.28 o 
   7  -9   3      719.55      760.03     29.65 o 
   8  -9   3      208.66      201.71     11.87 o 
   9  -9   3      653.32      660.51     28.90 o 
  10  -9   3      531.30      547.18     28.03 o 
  11  -9   3      798.33      804.49     39.93 o 
  12  -9   3       16.71       16.45      4.78 o 
  13  -9   3      332.83      347.73     21.75 o 
  14  -9   3        1.01        3.12      3.87 o 
  15  -9   3      483.13      537.85     40.21 o 
 -15  -8   3       41.53       42.70      4.73 o 
 -14  -8   3      533.68      520.29     21.72 o 
 -13  -8   3      204.78      199.46      9.76 o 
 -12  -8   3      571.17      575.95     25.54 o 
 -11  -8   3       88.37       95.50      7.59 o 
 -10  -8   3      141.80      134.90      6.42 o 
  -9  -8   3     1175.89     1166.39     37.79 o 
  -8  -8   3      914.75      888.82     29.99 o 
  -7  -8   3     3249.18     3133.67    103.38 o 
  -6  -8   3      527.85      491.26     19.81 o 
  -5  -8   3      599.40      566.02     22.66 o 
  -4  -8   3      254.31      248.90     12.57 o 
  -3  -8   3     2938.42     2760.69    111.18 o 
  -2  -8   3      231.72      235.71      9.97 o 
  -1  -8   3     3282.71     3156.20    123.47 o 
   0  -8   3       20.03       25.28      2.09 o 
   1  -8   3     4769.33     4637.72    177.99 o 
   2  -8   3      820.19      800.09     23.36 o 
   3  -8   3     1898.29     1888.34     75.08 o 
   4  -8   3      210.05      205.22     10.05 o 
   5  -8   3     1191.31     1206.79     48.62 o 
   6  -8   3     2667.05     2701.18    107.15 o 
   7  -8   3     2574.21     2601.05     98.96 o 
   8  -8   3      666.97      687.84     27.72 o 
   9  -8   3      513.23      520.20     23.25 o 
  10  -8   3      474.74      464.81     20.26 o 
  11  -8   3       14.90       16.68      4.58 o 
  12  -8   3      635.06      628.37     33.69 o 
  13  -8   3      106.39      112.32     10.28 o 
  14  -8   3      334.32      337.91     20.44 o 
  15  -8   3        6.99       10.09      4.28 o 
 -15  -7   3      415.43      428.47     14.66 o 
 -14  -7   3        9.28       10.39      2.95 o 
 -13  -7   3      734.90      733.73     24.59 o 
 -12  -7   3      335.43      324.91     11.15 o 
 -11  -7   3      605.42      601.11     21.15 o 
 -10  -7   3      750.83      726.35     24.81 o 
  -9  -7   3     1059.08     1025.45     30.52 o 
  -8  -7   3     1408.58     1328.90     38.65 o 
  -6  -7   3     1014.18      954.26     35.41 o 
  -5  -7   3     2460.79     2285.01     67.56 o 
  -4  -7   3     4011.24     3871.06    134.96 o 
  -3  -7   3      180.87      172.54      8.44 o 
  -2  -7   3     2724.00     2672.57     84.29 o 
  -1  -7   3       76.52       91.65      3.72 o 
   0  -7   3     6232.98     6324.94    200.37 o 
   1  -7   3      844.92      815.07     29.65 o 
   2  -7   3     1113.38     1157.90     49.42 o 
   3  -7   3       19.95       46.29      5.65 o 
   4  -7   3     4031.66     3906.12    190.22 o 
   5  -7   3     2812.14     2736.51    104.15 o 
   6  -7   3      539.66      532.72     23.95 o 
   7  -7   3      877.80      872.22     34.23 o 
   8  -7   3      295.98      317.92     20.89 o 
   9  -7   3     1039.96     1044.88     37.33 o 
  10  -7   3      223.69      224.44     10.47 o 
  11  -7   3      841.31      843.28     29.20 o 
  12  -7   3      127.15      122.95      8.20 o 
  13  -7   3     1080.09     1094.26     40.91 o 
  14  -7   3        8.60       14.62      3.73 o 
  15  -7   3      336.68      362.24     15.81 o 
 -16  -6   3      507.26      555.04     28.95 o 
 -15  -6   3       58.38       61.99      4.90 o 
 -14  -6   3      311.75      317.25     12.37 o 
 -13  -6   3      356.41      351.04     12.75 o 
 -12  -6   3      634.84      613.99     18.43 o 
 -11  -6   3      631.91      609.83     21.79 o 
 -10  -6   3      814.07      800.35     25.25 o 
  -9  -6   3      167.36      166.91      6.92 o 
  -8  -6   3     1736.20     1636.76     40.62 o 
  -7  -6   3     1516.82     1432.31     41.47 o 
  -6  -6   3      104.41      106.25      4.15 o 
  -5  -6   3     3874.38     3664.08    111.96 o 
  -4  -6   3      478.23      443.06     16.12 o 
  -3  -6   3     5104.48     5091.22    145.95 o 
  -2  -6   3      421.68      411.50     11.78 o 
  -1  -6   3     1787.31     1810.13     52.58 o 
   0  -6   3      224.62      248.56      7.63 o 
   1  -6   3     8242.64     8328.24    256.63 o 
   2  -6   3     3566.49     3668.81    109.11 o 
   3  -6   3     1685.86     1696.93     55.64 o 
   4  -6   3      798.63      784.28     30.25 o 
   5  -6   3     1609.54     1576.34     73.53 o 
   7  -6   3      647.88      649.87     21.36 o 
   8  -6   3     1418.29     1372.06     50.69 o 
   9  -6   3      489.90      502.84     16.98 o 
  10  -6   3     2259.65     2282.18     75.86 o 
  11  -6   3      180.96      177.13      9.15 o 
  12  -6   3      314.49      317.60     15.04 o 
  13  -6   3       54.54       63.77      5.80 o 
  14  -6   3      651.06      691.57     28.50 o 
  15  -6   3       23.20       23.06      4.08 o 
  16  -6   3      526.61      562.98     20.98 o 
 -16  -5   3       11.38        6.28      4.17 o 
 -15  -5   3      261.47      250.81     10.16 o 
 -14  -5   3       90.56       85.26      5.12 o 
 -13  -5   3      632.86      607.46     20.34 o 
 -12  -5   3      231.12      223.76      8.30 o 
 -11  -5   3      569.56      547.21     15.73 o 
 -10  -5   3     1062.11     1041.94     31.96 o 
  -9  -5   3      713.37      694.74     18.12 o 
  -8  -5   3      973.49      940.05     23.97 o 
  -7  -5   3      717.70      672.05     22.88 o 
  -6  -5   3     1705.16     1621.75     47.21 o 
  -5  -5   3      126.49      142.04      5.37 o 
  -4  -5   3     8958.68     8713.46    230.24 o 
  -3  -5   3      253.33      251.59      8.51 o 
  -2  -5   3     7922.86     7862.23    206.53 o 
  -1  -5   3     1146.05     1195.60     39.03 o 
   0  -5   3     3704.83     3645.85     97.03 o 
   1  -5   3      860.98      858.40     24.93 o 
   2  -5   3     6752.50     6892.93    190.52 o 
   3  -5   3      578.58      576.62     14.88 o 
   4  -5   3     5410.61     5279.71    170.47 o 
   5  -5   3     1085.04     1071.40     54.44 o 
   6  -5   3     1340.09     1312.16     39.67 o 
   7  -5   3     1716.46     1723.93     58.98 o 
   8  -5   3     1045.45     1013.96     33.20 o 
   9  -5   3     1558.72     1514.03     57.16 o 
  10  -5   3      492.99      482.86     18.21 o 
  11  -5   3      931.55      922.19     33.16 o 
  12  -5   3      211.20      218.65     10.82 o 
  13  -5   3      691.24      672.27     29.36 o 
  14  -5   3       23.53       19.46      4.19 o 
  15  -5   3      259.11      276.40     13.38 o 
  16  -5   3       29.61       33.22      3.16 o 
 -16  -4   3      385.15      398.36     16.96 o 
 -15  -4   3       18.88       19.90      2.49 o 
 -14  -4   3      894.71      866.71     27.75 o 
 -13  -4   3      102.27      100.91      5.64 o 
 -12  -4   3      288.59      281.74     10.18 o 
 -11  -4   3      566.60      568.92     15.19 o 
 -10  -4   3     1186.70     1177.61     27.81 o 
  -9  -4   3     2199.88     2131.69     55.17 o 
  -8  -4   3      828.08      799.79     22.15 o 
  -7  -4   3     2932.84     2789.00     97.13 o 
  -6  -4   3      849.96      850.08     28.65 o 
  -5  -4   3     4670.75     4605.56    136.51 o 
  -4  -4   3     1451.71     1381.90     35.24 o 
  -3  -4   3      548.10      546.71     13.85 o 
  -2  -4   3      275.03      329.31     12.12 o 
  -1  -4   3     9795.99     9456.21    325.73 o 
   0  -4   3      576.27      586.50     20.41 o 
   1  -4   3     5576.01     5670.87    156.22 o 
   2  -4   3      347.32      366.92      8.73 o 
   3  -4   3     1537.18     1437.95     38.84 o 
   4  -4   3     5574.04     5580.17    152.25 o 
   5  -4   3     4482.83     4354.75    137.12 o 
   6  -4   3     1690.28     1672.83     46.49 o 
   7  -4   3     3151.70     3045.10    101.67 o 
   8  -4   3     1892.58     1840.85     62.29 o 
   9  -4   3      225.19      216.51      8.87 o 
  10  -4   3      924.69      907.08     30.51 o 
  11  -4   3      174.27      179.35      8.59 o 
  12  -4   3      581.71      570.88     20.66 o 
  13  -4   3       37.79       38.20      4.82 o 
  14  -4   3      774.99      779.39     31.07 o 
  15  -4   3       90.77       91.30      5.44 o 
  16  -4   3      385.26      395.44     13.08 o 
 -16  -3   3       10.92       15.53      4.15 o 
 -15  -3   3      624.22      628.32     22.52 o 
 -14  -3   3      347.10      344.75     12.25 o 
 -13  -3   3      970.46      966.65     29.52 o 
 -12  -3   3      115.67      120.51      5.98 o 
 -11  -3   3     1351.82     1341.97     42.63 o 
 -10  -3   3     1042.63     1004.69     25.07 o 
  -9  -3   3      485.47      475.02     12.24 o 
  -8  -3   3     1589.59     1527.09     39.55 o 
  -7  -3   3     2995.85     2887.92    108.21 o 
  -6  -3   3     3566.12     3512.45    107.02 o 
  -5  -3   3     1194.68     1204.32     35.84 o 
  -4  -3   3     1819.85     1890.83     49.93 o 
  -3  -3   3     1688.37     1659.31     38.52 o 
  -2  -3   3    10378.83    11151.18    363.56 o 
  -1  -3   3      293.02      366.57     12.69 o 
   0  -3   3     6286.15     6555.67    209.16 o 
   1  -3   3      362.98      399.12     11.03 o 
   2  -3   3     8186.23     8574.09    197.69 o 
   3  -3   3     1109.03     1124.61     27.65 o 
   4  -3   3     1371.45     1455.95     50.52 o 
   5  -3   3      823.83      818.60     22.26 o 
   6  -3   3     1660.50     1705.11     61.68 o 
   7  -3   3     3085.93     3075.53     85.97 o 
   8  -3   3      555.28      551.35     18.39 o 
   9  -3   3      991.16      971.82     34.85 o 
  10  -3   3      171.26      173.33     13.18 o 
  11  -3   3     1736.80     1721.03     57.74 o 
  12  -3   3       26.28       29.93      3.77 o 
  13  -3   3      922.15      890.61     35.87 o 
  14  -3   3      154.73      155.45      9.19 o 
  15  -3   3      534.44      544.71     15.78 o 
  16  -3   3       23.99       24.61      2.77 o 
 -16  -2   3      334.25      332.99     19.60 o 
 -15  -2   3       51.04       57.27      5.40 o 
 -14  -2   3      291.71      292.83     10.30 o 
 -13  -2   3      240.67      233.27      9.37 o 
 -12  -2   3      771.43      755.32     25.53 o 
 -11  -2   3      621.73      601.12     19.40 o 
 -10  -2   3     1128.88     1111.86     29.89 o 
  -9  -2   3      827.90      810.99     18.88 o 
  -8  -2   3      547.97      538.70     15.35 o 
  -7  -2   3      921.25      888.26     37.48 o 
  -6  -2   3      908.20      903.34     25.13 o 
  -5  -2   3     7515.78     7677.59    172.76 o 
  -4  -2   3      601.10      643.39     16.66 o 
  -3  -2   3     8851.33     9581.96    433.46 o 
  -2  -2   3     1867.11     1938.22     49.16 o 
  -1  -2   3    13665.85    14744.20    857.72 o 
   0  -2   3     3090.01     3083.14    105.32 o 
   1  -2   3     6872.87     6748.62    145.77 o 
   2  -2   3     2955.86     2990.68     67.31 o 
   3  -2   3    12269.80    12474.73    310.16 o 
   4  -2   3     2404.63     2310.36     48.66 o 
   5  -2   3     4698.49     4537.46    103.64 o 
   6  -2   3      306.38      303.74     12.06 o 
   7  -2   3     1142.82     1072.94     38.20 o 
   8  -2   3     1018.36      978.72     35.18 o 
   9  -2   3      755.21      729.64     24.96 o 
  10  -2   3     1018.15      992.47     27.81 o 
  11  -2   3      756.42      732.41     21.34 o 
  12  -2   3     1013.17     1001.20     34.53 o 
  13  -2   3       71.50       66.50      6.14 o 
  14  -2   3      442.59      434.57     15.49 o 
  15  -2   3       35.16       37.05      3.39 o 
  16  -2   3      443.90      451.24     14.83 o 
 -17  -1   3      376.51      392.98     16.52 o 
 -16  -1   3       40.43       37.87      5.42 o 
 -15  -1   3      687.60      693.16     27.84 o 
 -14  -1   3      112.54      119.47      7.33 o 
 -13  -1   3      511.56      496.33     16.65 o 
 -12  -1   3      568.13      549.58     18.50 o 
 -11  -1   3      714.73      706.01     21.43 o 
 -10  -1   3      244.96      245.51      8.41 o 
  -9  -1   3     1069.55     1085.85     30.14 o 
  -8  -1   3     1277.38     1255.27     59.62 o 
  -7  -1   3     1140.91     1127.58     35.63 o 
  -6  -1   3     6343.93     6485.24    169.09 o 
  -5  -1   3       66.32       88.18      2.97 o 
  -4  -1   3     3811.10     3777.19     89.99 o 
  -3  -1   3     1408.99     1410.78     34.54 o 
  -2  -1   3    13936.92    15072.60    455.72 o 
  -1  -1   3      252.38      220.11      7.21 o 
   0  -1   3    13808.49    13265.25    297.54 o 
   1  -1   3      303.72      286.76      6.82 o 
   2  -1   3     8954.87     8774.28    181.85 o 
   3  -1   3     2195.71     2109.11     40.70 o 
   4  -1   3     4262.24     4071.36     95.84 o 
   5  -1   3     1260.34     1211.23     27.16 o 
   6  -1   3     2248.68     2140.37     69.60 o 
   7  -1   3      724.79      721.30     21.10 o 
   8  -1   3     1497.47     1451.81     48.90 o 
   9  -1   3     3780.99     3644.65    113.13 o 
  10  -1   3      154.26      148.85      5.79 o 
  11  -1   3      782.41      761.55     19.55 o 
  12  -1   3      214.48      211.52      8.37 o 
  13  -1   3      657.01      649.08     19.98 o 
  14  -1   3       12.12       16.33      2.44 o 
  15  -1   3      590.53      576.72     18.42 o 
  16  -1   3       57.51       63.56      4.97 o 
 -17   0   3        0.14        0.23      2.71 o 
 -16   0   3      448.71      464.98     24.11 o 
 -15   0   3      108.27      109.53      7.36 o 
 -14   0   3      461.29      441.49     19.00 o 
 -13   0   3       17.32       20.61      2.51 o 
 -12   0   3     1776.25     1742.92     52.80 o 
 -11   0   3      753.23      766.64     24.26 o 
 -10   0   3      503.00      487.87     14.36 o 
  -9   0   3     3142.41     3194.59     96.58 o 
  -8   0   3     1501.17     1443.20     67.36 o 
  -7   0   3     4062.52     4224.94    139.18 o 
  -6   0   3     2730.42     2767.09     69.48 o 
  -5   0   3      563.15      611.19     15.79 o 
  -4   0   3      835.26      836.62     22.83 o 
  -3   0   3     6255.25     6431.63    189.95 o 
  -2   0   3      579.67      610.19     15.62 o 
  -1   0   3     3702.39     3847.32    104.54 o 
   0   0   3      260.07      271.10      5.63 o 
   1   0   3       32.82       41.31      1.49 o 
   2   0   3      971.95     1079.50     21.39 o 
   3   0   3     8977.24     9330.52    192.66 o 
   4   0   3      334.71      341.84      7.63 o 
   5   0   3     2195.47     2223.80     43.98 o 
   6   0   3     9197.50     8744.89    285.46 o 
   7   0   3      805.72      822.10     24.95 o 
   8   0   3     1041.53     1033.80     27.95 o 
   9   0   3      764.03      773.91     19.73 o 
  10   0   3      418.36      412.08     12.09 o 
  11   0   3       10.61       17.21      2.16 o 
  12   0   3     1964.85     1895.42     46.16 o 
  13   0   3       20.95       24.28      2.35 o 
  14   0   3      648.34      629.05     19.74 o 
  15   0   3       19.16       22.96      2.71 o 
  16   0   3      363.83      379.82     16.34 o 
 -17   1   3      368.76      386.84     16.50 o 
 -16   1   3       47.68       43.34      5.68 o 
 -15   1   3      736.25      706.68     35.51 o 
 -14   1   3       79.37       82.10      6.60 o 
 -13   1   3      509.91      481.92     20.45 o 
 -12   1   3      579.97      569.11     18.31 o 
 -11   1   3      629.06      617.65     20.98 o 
 -10   1   3      270.71      279.64      8.33 o 
  -9   1   3     1056.48     1087.16     33.79 o 
  -8   1   3     1309.25     1281.81     49.45 o 
  -7   1   3      967.36      992.02     27.95 o 
  -6   1   3     6140.17     6139.94    171.75 o 
  -4   1   3     3458.98     3468.00     99.33 o 
  -3   1   3     1349.32     1358.95     38.11 o 
  -2   1   3    14560.81    15946.70    465.95 o 
  -1   1   3      272.38      242.15      6.13 o 
   0   1   3    14956.73    14401.45    520.33 o 
   1   1   3      333.38      312.00      6.86 o 
   2   1   3     8910.59     8847.79    189.89 o 
   3   1   3     2102.82     1998.75     42.45 o 
   4   1   3     4870.93     4627.82     85.96 o 
   5   1   3     1453.99     1360.21     31.70 o 
   6   1   3     2170.75     2074.18     69.77 o 
   7   1   3      642.53      638.28     20.25 o 
   8   1   3     1523.23     1474.01     38.88 o 
   9   1   3     3636.80     3564.94     78.90 o 
  10   1   3      167.55      170.48      5.42 o 
  11   1   3      643.65      639.49     18.02 o 
  12   1   3      229.01      221.83      6.58 o 
  13   1   3      735.84      733.80     16.98 o 
  14   1   3        8.97       13.18      2.20 o 
  15   1   3      576.25      586.38     16.87 o 
  16   1   3       48.05       53.28      4.00 o 
 -17   2   3       11.08       10.29      3.09 o 
 -16   2   3      382.10      394.09     16.27 o 
 -15   2   3       55.64       53.71      5.21 o 
 -14   2   3      245.32      232.45     12.54 o 
 -13   2   3      272.04      256.67     11.97 o 
 -12   2   3      888.75      868.05     31.30 o 
 -11   2   3      602.19      581.58     23.40 o 
 -10   2   3     1019.87     1019.16     28.26 o 
  -9   2   3      705.88      681.42     27.40 o 
  -7   2   3     1207.70     1203.04     69.01 o 
  -6   2   3      920.31      910.86     23.15 o 
  -5   2   3     7037.64     7106.51    201.38 o 
  -4   2   3      512.78      561.24     16.88 o 
  -3   2   3     9352.78     9855.68    346.22 o 
  -2   2   3     1899.05     1961.16     49.25 o 
  -1   2   3    13179.15    13841.11    468.96 o 
   0   2   3     3077.51     3210.60     97.09 o 
   1   2   3     6712.01     6729.25    164.72 o 
   2   2   3     3138.76     3221.59     64.60 o 
   3   2   3    12501.76    12375.05    361.80 o 
   4   2   3     2137.30     2071.19     45.05 o 
   5   2   3     4149.72     3890.58     85.07 o 
   6   2   3      342.57      346.48     10.66 o 
   7   2   3     1231.49     1181.98     28.62 o 
   8   2   3     1089.36     1061.54     24.60 o 
   9   2   3      749.95      737.30     16.54 o 
  10   2   3     1114.28     1101.64     23.42 o 
  11   2   3      694.30      664.51     16.44 o 
  12   2   3     1009.99     1020.28     21.75 o 
  13   2   3       87.57       91.28      3.68 o 
  14   2   3      446.15      457.76     11.87 o 
  15   2   3       35.60       39.39      3.07 o 
  16   2   3      457.89      488.82     21.05 o 
 -16   3   3       16.91       20.03      3.64 o 
 -15   3   3      559.71      526.84     29.14 o 
 -14   3   3      317.82      312.47     14.93 o 
 -13   3   3      889.14      864.84     35.30 o 
 -12   3   3      143.44      134.21      7.69 o 
 -11   3   3     1512.12     1464.12     51.47 o 
 -10   3   3     1145.66     1106.57     38.70 o 
  -9   3   3      506.91      491.53     24.28 o 
  -8   3   3     1402.12     1342.22     55.87 o 
  -7   3   3     2883.28     2829.32    104.03 o 
  -6   3   3     3839.48     3756.31    116.21 o 
  -5   3   3     1441.01     1432.07     35.71 o 
  -4   3   3     2004.38     2113.41     50.90 o 
  -3   3   3     1647.00     1603.85     41.47 o 
  -2   3   3    10280.25    10896.75    418.88 o 
  -1   3   3      293.12      367.66     11.40 o 
   0   3   3     5338.89     5950.57    183.32 o 
   1   3   3      329.53      382.34      9.34 o 
   2   3   3     7706.18     8217.88    216.55 o 
   3   3   3     1210.71     1199.44     24.55 o 
   4   3   3     1862.09     1850.50     39.60 o 
   5   3   3      795.61      771.24     20.65 o 
   6   3   3     1512.01     1525.05     47.74 o 
   7   3   3     3064.67     2994.97     74.71 o 
   8   3   3      492.61      508.80     13.90 o 
   9   3   3     1083.32     1083.90     19.22 o 
  10   3   3      221.62      228.77      5.29 o 
  11   3   3     1775.15     1793.94     36.60 o 
  12   3   3       37.38       41.80      2.55 o 
  13   3   3      910.80      919.97     20.73 o 
  14   3   3      147.43      146.89      5.84 o 
  15   3   3      511.83      518.41     16.43 o 
  16   3   3       27.52       30.05      3.04 o 
 -16   4   3      396.31      400.46     16.87 o 
 -15   4   3       11.72       13.84      4.23 o 
 -14   4   3      921.26      857.40     41.20 o 
 -13   4   3      124.27      125.70      7.47 o 
 -12   4   3      249.57      229.48     11.95 o 
 -11   4   3      486.10      472.38     21.29 o 
 -10   4   3     1094.15     1072.40     42.27 o 
  -9   4   3     2124.68     2083.00     75.73 o 
  -8   4   3      809.00      787.12     26.26 o 
  -7   4   3     3148.86     3158.50     94.76 o 
  -6   4   3      825.18      833.94     25.00 o 
  -5   4   3     4664.41     4648.23    134.24 o 
  -4   4   3     1318.22     1215.81     32.11 o 
  -3   4   3      358.69      458.44     38.13 o 
  -2   4   3      286.19      348.23      9.82 o 
  -1   4   3    10539.59    10970.65    805.16 o 
   0   4   3      602.94      613.13     16.89 o 
   1   4   3     5676.51     5844.16    141.53 o 
   2   4   3      311.87      332.20      8.57 o 
   3   4   3     1776.97     1633.25     39.44 o 
   4   4   3     5736.87     5688.07    116.76 o 
   5   4   3     4236.29     4049.94    105.01 o 
   6   4   3     1513.11     1447.60     39.65 o 
   7   4   3     3461.48     3372.76     79.98 o 
   8   4   3     2008.40     2007.28     43.92 o 
   9   4   3      194.71      199.91      4.54 o 
  10   4   3      857.81      883.32     19.05 o 
  11   4   3      175.48      177.63      5.32 o 
  12   4   3      531.66      543.46     13.91 o 
  13   4   3       47.05       53.99      3.37 o 
  14   4   3      748.61      759.93     20.99 o 
  15   4   3       89.60       87.39      5.47 o 
  16   4   3      380.89      394.07     14.72 o 
 -16   5   3        8.08        5.11      2.88 o 
 -15   5   3      302.68      305.75     12.97 o 
 -14   5   3      119.31      108.13      8.40 o 
 -13   5   3      643.53      602.78     30.03 o 
 -11   5   3      629.73      595.35     22.68 o 
 -10   5   3     1200.62     1142.51     35.90 o 
  -9   5   3      539.44      539.92     24.38 o 
  -8   5   3      993.85      982.30     31.33 o 
  -7   5   3      901.37      868.42     25.22 o 
  -6   5   3     1552.88     1544.96     46.14 o 
  -5   5   3       92.18      113.20      7.42 o 
  -4   5   3     8351.17     8106.41    305.63 o 
  -3   5   3      272.82      277.59      7.11 o 
  -2   5   3     8521.65     8740.56    217.81 o 
  -1   5   3     1181.37     1148.21     31.23 o 
   0   5   3     3607.37     3535.31    107.04 o 
   1   5   3      772.67      767.05     22.62 o 
   2   5   3     6973.37     7068.75    233.84 o 
   3   5   3      556.31      548.62     15.79 o 
   4   5   3     5280.45     5083.24    136.09 o 
   5   5   3     1167.52     1165.78     37.95 o 
   6   5   3     1397.03     1412.42     30.68 o 
   7   5   3     1907.74     1928.02     44.22 o 
   8   5   3      980.16      990.47     19.87 o 
   9   5   3     1191.24     1212.46     24.50 o 
  10   5   3      504.81      503.17     12.45 o 
  11   5   3      982.77     1004.38     23.06 o 
  12   5   3      180.11      184.32      6.82 o 
  13   5   3      764.55      759.54     20.15 o 
  14   5   3       27.87       30.91      3.02 o 
  15   5   3      267.08      270.05      9.85 o 
  16   5   3       31.51       34.14      4.58 o 
 -16   6   3      514.96      605.12     68.04 o 
 -15   6   3       60.73       59.60      6.53 o 
 -14   6   3      341.99      373.76     15.19 o 
 -13   6   3      349.64      327.25     18.56 o 
 -12   6   3      597.09      573.81     29.47 o 
 -11   6   3      688.35      648.56     26.63 o 
 -10   6   3      934.46      884.40     27.72 o 
  -9   6   3       97.05      116.47      7.27 o 
  -8   6   3     1758.56     1673.63     43.09 o 
  -7   6   3     1374.86     1367.25     40.47 o 
  -6   6   3       68.98       80.51      4.09 o 
  -5   6   3     4221.27     4112.72    148.99 o 
  -4   6   3      510.77      479.84     15.66 o 
  -3   6   3     4756.26     4614.49    155.77 o 
  -2   6   3      419.39      402.40     11.32 o 
  -1   6   3     2086.60     2146.78     70.28 o 
   0   6   3      241.30      268.41      9.59 o 
   1   6   3     8012.19     8933.07    384.91 o 
   2   6   3     3382.16     3596.07    108.56 o 
   3   6   3     1634.50     1622.94     55.69 o 
   4   6   3      999.62      985.01     30.52 o 
   5   6   3     1469.44     1517.57     60.28 o 
   6   6   3      641.71      652.68     15.99 o 
   7   6   3      598.44      606.01     12.39 o 
   8   6   3     1656.14     1654.67     29.35 o 
   9   6   3      412.75      429.29      9.42 o 
  10   6   3     2358.85     2415.41     53.35 o 
  11   6   3      218.96      211.17      6.87 o 
  12   6   3      308.90      322.95      9.90 o 
  13   6   3       46.83       54.59      3.88 o 
  14   6   3      678.00      702.78     21.91 o 
  15   6   3       23.32       24.71      3.72 o 
  16   6   3      528.12      538.52     35.44 o 
 -15   7   3      346.58      380.71     38.14 o 
 -14   7   3       17.31       16.79      3.67 o 
 -13   7   3      674.04      689.75     34.71 o 
 -12   7   3      333.69      332.19     17.94 o 
 -11   7   3      624.07      595.78     23.86 o 
 -10   7   3      765.24      729.56     30.66 o 
  -9   7   3     1045.50     1039.23     38.11 o 
  -8   7   3     1375.05     1322.04     38.38 o 
  -7   7   3       82.32       86.36      4.00 o 
  -6   7   3     1088.01     1107.75     31.03 o 
  -5   7   3     2350.35     2282.06     66.15 o 
  -4   7   3     4422.27     4365.89    132.31 o 
  -3   7   3      217.87      215.75      7.29 o 
  -2   7   3     2431.09     2420.45     73.63 o 
  -1   7   3       72.01       80.22      3.30 o 
   0   7   3     5817.25     5795.92    200.57 o 
   1   7   3      966.96      939.74     29.94 o 
   2   7   3     1389.48     1350.40     42.93 o 
   3   7   3       53.22       65.37      3.14 o 
   4   7   3     4123.92     4193.00    158.65 o 
   5   7   3     2721.73     2727.67    105.90 o 
   6   7   3      612.82      607.97     16.45 o 
   7   7   3      809.90      828.20     18.09 o 
   8   7   3      360.53      374.33      8.24 o 
   9   7   3     1158.15     1169.71     25.98 o 
  10   7   3      244.62      255.36      7.82 o 
  11   7   3      812.62      822.37     22.34 o 
  12   7   3      126.27      128.28      5.83 o 
  13   7   3      990.81     1010.94     31.45 o 
  14   7   3        9.28       13.11      4.77 o 
  15   7   3      323.30      321.15     17.60 o 
 -15   8   3       51.37       52.88      6.10 o 
 -14   8   3      542.84      591.79     24.94 o 
 -13   8   3      153.15      160.97      8.77 o 
 -12   8   3      619.83      616.97     20.29 o 
 -11   8   3      124.10      127.97      6.85 o 
 -10   8   3       83.90       90.43      6.72 o 
  -9   8   3     1137.33     1135.98     42.42 o 
  -8   8   3      913.50      916.67     25.48 o 
  -7   8   3     3254.90     3356.32     77.69 o 
  -6   8   3      443.52      448.64     12.17 o 
  -5   8   3      532.03      537.29     16.95 o 
  -4   8   3      303.03      323.51      9.68 o 
  -3   8   3     3062.18     3012.29     93.56 o 
  -2   8   3      224.07      222.27      8.74 o 
  -1   8   3     3379.08     3297.96    109.41 o 
   0   8   3       14.00       17.64      1.60 o 
   1   8   3     4694.20     4903.49    158.04 o 
   2   8   3      728.82      695.23     25.80 o 
   3   8   3     1908.03     1842.29     73.14 o 
   4   8   3      242.32      246.34     13.80 o 
   5   8   3     1264.88     1291.50     39.80 o 
   6   8   3     2759.13     2933.97     78.20 o 
   7   8   3     2484.75     2591.85     58.38 o 
   8   8   3      621.88      625.61     15.26 o 
   9   8   3      525.27      527.01     16.01 o 
  10   8   3      414.75      401.84     13.22 o 
  11   8   3       23.80       25.86      2.63 o 
  12   8   3      656.14      630.23     30.04 o 
  13   8   3      110.53      122.14      9.21 o 
  14   8   3      344.75      351.04     18.32 o 
  15   8   3        6.96        9.38      3.61 o 
 -15   9   3      477.70      526.46     22.76 o 
 -14   9   3       30.00       31.35      3.95 o 
 -13   9   3      257.98      275.89     13.32 o 
 -12   9   3      213.73      223.37     12.88 o 
 -11   9   3      648.45      642.51     26.81 o 
 -10   9   3      410.17      431.86     15.18 o 
  -9   9   3      449.85      484.02     15.40 o 
  -8   9   3      706.62      743.77     16.92 o 
  -7   9   3      248.64      271.00      6.50 o 
  -6   9   3     1685.39     1735.76     34.28 o 
  -5   9   3      755.67      795.94     15.61 o 
  -4   9   3     2548.29     2596.25     64.13 o 
  -3   9   3       38.63       48.24      3.67 o 
  -2   9   3     2366.74     2290.70     92.80 o 
  -1   9   3       57.03       57.93      3.40 o 
   0   9   3     3800.73     3821.36    115.22 o 
   1   9   3      100.61       96.74      4.42 o 
   2   9   3     1831.84     1780.78     64.04 o 
   3   9   3      720.87      723.77     23.14 o 
   4   9   3     1791.76     1813.12     59.38 o 
   5   9   3      908.21      953.31     24.61 o 
   6   9   3     1385.05     1413.11     37.17 o 
   7   9   3      603.24      642.25     24.18 o 
   8   9   3      256.00      251.06      9.49 o 
   9   9   3      680.55      690.31     42.65 o 
  10   9   3      470.47      465.97     24.34 o 
  11   9   3      732.13      719.07     35.08 o 
  12   9   3       11.28       15.23      3.00 o 
  13   9   3      374.41      398.81     19.66 o 
  14   9   3        1.98        3.69      3.46 o 
  15   9   3      522.03      549.55     20.70 o 
 -14  10   3      333.73      366.73     17.09 o 
 -13  10   3      257.65      280.27     14.05 o 
 -12  10   3      440.89      440.84     16.30 o 
 -11  10   3      297.69      301.90     12.79 o 
 -10  10   3      846.41      857.54     31.04 o 
  -9  10   3      369.10      383.73     12.21 o 
  -8  10   3      217.02      230.96      7.96 o 
  -7  10   3      334.91      351.34      9.88 o 
  -6  10   3      333.04      338.45      8.59 o 
  -5  10   3     2281.88     2340.52     48.39 o 
  -4  10   3      159.63      163.71      4.25 o 
  -3  10   3     3325.21     3370.75     68.67 o 
  -2  10   3      147.67      155.75      4.44 o 
  -1  10   3     1829.54     1765.15     46.91 o 
   0  10   3      126.57      126.16      4.16 o 
   1  10   3      997.04     1021.26     21.58 o 
   2  10   3      708.01      715.60     20.39 o 
   3  10   3     3295.31     3447.33     82.70 o 
   4  10   3      344.18      366.88     11.81 o 
   5  10   3      474.43      502.06     13.74 o 
   6  10   3      324.48      325.16     10.18 o 
   7  10   3      223.66      251.23     24.76 o 
   8  10   3     1039.40     1053.37     47.24 o 
   9  10   3      223.84      222.17     13.09 o 
  10  10   3      747.87      716.92     34.03 o 
  11  10   3      230.36      214.02      9.84 o 
  12  10   3      826.09      826.81     31.39 o 
  13  10   3       63.89       68.01      6.88 o 
  14  10   3      293.71      298.14     13.26 o 
 -14  11   3      102.19      115.77     11.14 o 
 -13  11   3      313.10      317.30     16.30 o 
 -12  11   3      179.84      187.22      8.67 o 
 -11  11   3      379.25      386.55     23.21 o 
 -10  11   3      263.75      277.40     11.65 o 
  -9  11   3      343.50      339.65     10.16 o 
  -8  11   3     1098.06     1135.84     30.18 o 
  -7  11   3      557.94      570.25     15.71 o 
  -6  11   3     1350.76     1405.43     33.56 o 
  -5  11   3       40.74       41.98      2.47 o 
  -4  11   3     1092.92     1119.43     25.51 o 
  -3  11   3       64.36       69.25      2.65 o 
  -2  11   3     1725.31     1762.78     37.71 o 
  -1  11   3       49.45       46.24      1.76 o 
   0  11   3     1870.61     1939.58     37.20 o 
   1  11   3      370.20      377.34      8.71 o 
   2  11   3     2505.38     2639.56     64.76 o 
   3  11   3      662.96      675.84     14.31 o 
   4  11   3      747.56      791.91     21.64 o 
   5  11   3      434.54      447.26     14.82 o 
   6  11   3     1110.01     1184.69     40.10 o 
   7  11   3      932.70      931.37     33.87 o 
   8  11   3      304.71      309.89     16.95 o 
   9  11   3      531.63      516.18     17.72 o 
  10  11   3      186.96      193.80      8.98 o 
  11  11   3      598.50      578.23     21.62 o 
  12  11   3        2.15        5.26      2.32 o 
  13  11   3      321.21      320.03     14.20 o 
  14  11   3       37.60       37.08      3.81 o 
 -13  12   3       11.97       17.14      4.95 o 
 -12  12   3      310.53      325.76     17.83 o 
 -11  12   3      241.14      248.57     11.02 o 
 -10  12   3      408.52      449.85     11.89 o 
  -9  12   3      648.83      675.98     18.41 o 
  -8  12   3      136.06      141.94      5.67 o 
  -7  12   3      791.28      820.57     22.15 o 
  -6  12   3      190.82      215.75      7.12 o 
  -5  12   3      744.18      761.65     20.19 o 
  -4  12   3      349.60      364.96     10.75 o 
  -3  12   3     1050.41     1030.72     25.28 o 
  -2  12   3      537.09      529.83     13.62 o 
  -1  12   3     2278.90     2235.12     46.74 o 
   0  12   3       25.30       27.44      1.46 o 
   1  12   3     1201.41     1167.96     25.72 o 
   2  12   3       58.58       64.75      3.71 o 
   3  12   3      704.08      692.05     20.67 o 
   4  12   3      698.46      710.41     19.60 o 
   5  12   3     1543.49     1552.50     41.03 o 
   6  12   3      943.16      964.57     31.34 o 
   7  12   3      228.21      221.66      8.66 o 
   8  12   3      445.24      450.37     14.79 o 
   9  12   3      215.61      211.86      8.56 o 
  10  12   3      299.66      306.06     11.14 o 
  11  12   3       97.56       93.73      5.13 o 
  12  12   3      447.99      448.78     14.56 o 
  13  12   3        1.63        0.33      2.99 o 
 -12  13   3      143.72      153.68     10.69 o 
 -11  13   3      110.10      114.13      9.99 o 
 -10  13   3      103.63      114.24      5.01 o 
  -9  13   3      346.39      359.17     11.02 o 
  -8  13   3      906.82      912.42     24.13 o 
  -7  13   3      390.36      402.49     11.80 o 
  -6  13   3      554.80      568.61     16.29 o 
  -5  13   3      162.88      165.98      5.90 o 
  -4  13   3     1564.74     1525.71     36.14 o 
  -3  13   3        6.68       12.37      1.44 o 
  -2  13   3      611.80      622.17     18.51 o 
  -1  13   3      189.70      200.03      6.43 o 
   0  13   3     1572.19     1517.92     37.53 o 
   1  13   3      566.42      553.45     14.96 o 
   2  13   3      852.43      846.34     21.93 o 
   3  13   3      239.58      247.05      9.14 o 
   4  13   3      521.99      516.96     15.20 o 
   5  13   3      304.08      305.81      9.78 o 
   6  13   3      456.15      466.43     16.76 o 
   7  13   3      361.33      358.76     13.30 o 
   8  13   3      704.72      680.31     23.95 o 
   9  13   3      619.21      631.46     23.47 o 
  10  13   3       15.67       16.21      3.16 o 
  11  13   3      324.57      327.93     13.17 o 
  12  13   3       19.97       18.86      3.03 o 
 -12  14   3      363.82      381.45     12.54 o 
 -11  14   3      249.82      266.56      9.36 o 
 -10  14   3      266.08      264.15      8.85 o 
  -9  14   3      134.01      137.28      7.25 o 
  -8  14   3      137.38      134.61      6.30 o 
  -7  14   3      329.23      331.28     11.86 o 
  -6  14   3       32.26       34.43      3.14 o 
  -5  14   3      851.48      844.58     25.98 o 
  -4  14   3      263.77      252.85      9.53 o 
  -3  14   3     1855.82     1874.28     55.11 o 
  -2  14   3       51.76       57.90      3.75 o 
  -1  14   3      585.31      614.63     16.37 o 
   0  14   3       38.50       39.67      2.70 o 
   1  14   3     1233.58     1277.00     31.80 o 
   2  14   3      181.98      191.42      6.48 o 
   3  14   3      777.92      808.00     23.09 o 
   4  14   3      148.82      151.41      6.01 o 
   5  14   3      823.47      856.85     23.20 o 
   6  14   3      294.75      290.38     12.29 o 
   7  14   3       32.58       42.14      4.27 o 
   8  14   3      270.32      268.58     11.21 o 
   9  14   3      196.31      190.38      8.77 o 
  10  14   3      660.28      644.99     21.85 o 
  11  14   3      151.83      155.80      7.64 o 
 -11  15   3      158.75      161.37      7.15 o 
 -10  15   3      215.29      220.07      7.71 o 
  -9  15   3      408.36      423.17     14.32 o 
  -8  15   3      355.85      364.04     12.74 o 
  -7  15   3       74.11       74.17      4.61 o 
  -6  15   3      596.15      600.28     20.17 o 
  -5  15   3       93.81       95.42      5.15 o 
  -4  15   3      705.65      703.43     21.53 o 
  -3  15   3        6.92        7.75      2.59 o 
  -2  15   3      521.87      515.74     17.50 o 
  -1  15   3        6.54       11.16      2.83 o 
   0  15   3     1355.38     1320.87     34.06 o 
   1  15   3      105.68       99.78      4.41 o 
   2  15   3      559.65      565.76     15.74 o 
   3  15   3      172.06      173.58      6.75 o 
   4  15   3      860.73      843.08     23.01 o 
   5  15   3      214.98      207.34      7.55 o 
   6  15   3      413.65      417.01     16.20 o 
   7  15   3      281.53      272.99     11.37 o 
   8  15   3      168.07      158.23      7.77 o 
   9  15   3      358.80      350.05     13.45 o 
  10  15   3       53.56       49.03      4.09 o 
 -10  16   3      138.79      148.86      6.43 o 
  -9  16   3      425.77      427.74     14.69 o 
  -8  16   3      181.42      178.76      7.34 o 
  -7  16   3      460.10      458.30     15.12 o 
  -6  16   3      175.60      192.05      8.54 o 
  -5  16   3      305.75      306.97     11.42 o 
  -4  16   3       12.81       15.20      2.58 o 
  -3  16   3      724.95      708.77     22.89 o 
  -2  16   3       30.37       35.07      3.10 o 
  -1  16   3      676.04      674.27     18.28 o 
   0  16   3       49.97       49.68      3.15 o 
   1  16   3      739.09      716.50     18.89 o 
   2  16   3       78.14       80.88      3.65 o 
   3  16   3      599.42      562.03     16.38 o 
   4  16   3       97.83      100.40      4.94 o 
   5  16   3      217.24      214.56      9.00 o 
   6  16   3      483.54      485.13     17.51 o 
   7  16   3      391.00      359.28     19.15 o 
   8  16   3      276.59      269.84     11.26 o 
   9  16   3       84.68       85.64      5.89 o 
  -8  17   3      107.97      108.11      5.01 o 
  -7  17   3       92.91       90.90      4.82 o 
  -6  17   3      596.00      607.14     20.22 o 
  -5  17   3      182.00      175.50      7.27 o 
  -4  17   3      416.06      413.53     14.28 o 
  -3  17   3       42.31       39.55      3.35 o 
  -2  17   3      666.72      670.63     21.45 o 
  -1  17   3       97.89      101.60      4.60 o 
   0  17   3      349.11      348.93     10.36 o 
   1  17   3       21.34       22.60      2.41 o 
   2  17   3      463.16      459.74     12.27 o 
   3  17   3      281.72      279.34      9.46 o 
   4  17   3      371.16      372.72     11.82 o 
   5  17   3      179.57      170.37      7.70 o 
   6  17   3      349.50      347.05     13.25 o 
   7  17   3      216.54      213.38      9.25 o 
   8  17   3       91.18       88.76      5.47 o 
  -7  18   3      213.71      206.75      7.70 o 
  -6  18   3       60.35       61.33      2.97 o 
  -5  18   3      550.97      536.89     14.71 o 
  -4  18   3       23.18       22.47      2.60 o 
  -3  18   3      399.51      385.19     13.48 o 
  -2  18   3       75.06       73.30      4.44 o 
  -1  18   3      488.96      484.88     16.23 o 
   0  18   3       24.99       27.21      2.48 o 
   1  18   3      488.37      488.11     12.56 o 
   2  18   3      163.03      160.25      5.40 o 
   3  18   3      434.08      422.91     11.19 o 
   4  18   3       92.69       92.98      5.54 o 
   5  18   3      118.77      120.88      6.44 o 
   6  18   3       59.77       54.57      4.34 o 
   7  18   3      233.02      228.55     14.15 o 
  -4  19   3      273.64      266.88      9.71 o 
  -3  19   3        8.17       11.80      2.04 o 
  -2  19   3      488.40      472.76     15.44 o 
  -1  19   3       17.74       15.29      2.28 o 
   0  19   3      268.80      259.59      8.22 o 
   1  19   3       17.38       16.31      1.88 o 
   2  19   3      379.14      372.26     11.32 o 
   3  19   3       20.19       20.76      2.01 o 
   4  19   3      383.32      378.44     14.02 o 
  -2 -19   4       26.38       28.27      7.07 o 
  -1 -19   4      255.39      277.40     22.47 o 
   0 -19   4       12.95       15.55      6.36 o 
   1 -19   4      202.68      229.74     21.22 o 
   3 -19   4      428.91      494.10     33.29 o 
  -6 -18   4      281.71      321.09     16.76 o 
  -5 -18   4       27.96       27.74      7.60 o 
  -4 -18   4      264.31      300.75     23.00 o 
  -3 -18   4       15.35       16.08      6.36 o 
  -2 -18   4      378.36      411.05     30.45 o 
  -1 -18   4       22.02       27.38      7.24 o 
   0 -18   4      885.32      976.19     65.15 o 
   1 -18   4       99.79      101.63     13.61 o 
   2 -18   4      283.64      298.13     25.30 o 
   3 -18   4       39.58       38.34      8.13 o 
   4 -18   4      230.10      251.52     21.23 o 
   5 -18   4      167.01      182.12     17.15 o 
   6 -18   4      146.50      158.34     10.21 o 
  -8 -17   4       75.64       88.03      8.66 o 
  -5 -17   4      589.37      628.63     46.08 o 
  -4 -17   4       41.04       51.42      9.54 o 
  -3 -17   4      472.48      499.97     39.14 o 
  -2 -17   4        2.62        6.71      5.83 o 
   0 -17   4       29.24       23.67      7.42 o 
   2 -17   4       13.86       15.37      6.71 o 
   3 -17   4      302.11      300.80     26.90 o 
   4 -17   4      379.73      394.40     32.39 o 
   5 -17   4      205.73      221.24     20.34 o 
   6 -17   4      278.85      289.02     16.21 o 
   7 -17   4      210.30      211.44     12.73 o 
   8 -17   4      197.64      210.12     12.35 o 
  -9 -16   4      239.29      272.17     15.88 o 
  -8 -16   4      339.53      374.40     19.71 o 
  -7 -16   4       85.30       91.84      8.62 o 
  -6 -16   4      318.29      337.99     30.08 o 
  -5 -16   4       84.41       93.49     12.02 o 
  -4 -16   4      895.35      925.91     61.42 o 
  -3 -16   4       79.55       94.90     12.72 o 
  -2 -16   4      824.21      896.98     65.30 o 
  -1 -16   4       10.42       13.96      6.54 o 
   0 -16   4      484.94      568.19     38.97 o 
   1 -16   4      117.66      125.68     15.02 o 
   2 -16   4      350.63      379.11     29.20 o 
   3 -16   4      145.20      157.69     17.33 o 
   4 -16   4      825.06      876.40     59.27 o 
   5 -16   4      145.77      151.36     10.27 o 
   6 -16   4      152.43      153.54     12.01 o 
   7 -16   4      217.29      216.39     14.41 o 
   8 -16   4      169.16      185.33     11.88 o 
   9 -16   4      407.84      445.08     22.95 o 
 -10 -15   4      299.65      341.33     18.02 o 
  -9 -15   4      283.67      304.63     17.76 o 
  -8 -15   4      308.62      352.34     18.89 o 
  -7 -15   4      515.35      551.28     42.69 o 
  -6 -15   4      114.87      120.55     15.20 o 
  -5 -15   4      652.68      724.36     48.22 o 
  -4 -15   4       57.56       71.56     10.96 o 
  -3 -15   4      680.98      734.24     51.95 o 
  -2 -15   4       91.31       93.67     12.73 o 
  -1 -15   4      677.43      725.55     48.41 o 
   0 -15   4      222.46      227.62     20.52 o 
   1 -15   4      661.96      738.43     50.71 o 
   2 -15   4       92.40       86.78     12.73 o 
   3 -15   4      455.16      457.07     39.49 o 
   4 -15   4      189.85      193.28     18.74 o 
   5 -15   4      587.65      601.21     29.35 o 
   6 -15   4      282.62      283.86     17.81 o 
   7 -15   4      351.99      349.72     20.41 o 
   8 -15   4      268.25      283.69     17.14 o 
   9 -15   4       67.90       76.91      7.99 o 
  10 -15   4      401.50      427.74     21.89 o 
 -11 -14   4      323.63      383.47     20.13 o 
 -10 -14   4      400.77      444.32     24.27 o 
  -9 -14   4       26.60       33.20      5.93 o 
  -8 -14   4      208.91      238.57     19.98 o 
  -7 -14   4      237.74      256.30     22.64 o 
  -6 -14   4      783.70      802.77     59.61 o 
  -5 -14   4       99.79      120.54     13.43 o 
  -3 -14   4       33.36       46.82      8.66 o 
  -2 -14   4     1047.81     1040.71     70.19 o 
  -1 -14   4      248.60      227.13     21.76 o 
   0 -14   4      849.34      871.14     64.96 o 
   1 -14   4       51.71       52.83      9.19 o 
   2 -14   4     1824.19     1766.30    120.63 o 
   3 -14   4      315.05      317.99     27.78 o 
   4 -14   4      308.47      316.74     24.95 o 
   5 -14   4      294.84      306.63     17.07 o 
   6 -14   4      280.46      268.97     17.20 o 
   7 -14   4      607.19      635.45     51.75 o 
   8 -14   4      145.57      150.18     10.92 o 
   9 -14   4      144.52      157.47     11.45 o 
  10 -14   4      160.28      160.00     12.82 o 
  11 -14   4      404.83      427.15     22.78 o 
 -12 -13   4      240.64      271.21     15.87 o 
 -11 -13   4      116.18      122.34     10.11 o 
 -10 -13   4      164.38      179.83     12.81 o 
  -9 -13   4      350.79      390.69     20.90 o 
  -8 -13   4      128.29      135.93     10.67 o 
  -7 -13   4     1178.85     1234.06     81.96 o 
  -6 -13   4      110.35      100.22     13.26 o 
  -5 -13   4      512.88      524.03     35.79 o 
  -4 -13   4       35.96       28.27      6.89 o 
  -3 -13   4      990.71      944.57     75.15 o 
  -2 -13   4       56.63       54.62      5.81 o 
  -1 -13   4     1825.61     1782.47     85.51 o 
   0 -13   4       24.89       29.30      4.12 o 
   1 -13   4      948.48      968.88     44.65 o 
   2 -13   4      635.97      606.97     33.72 o 
   3 -13   4      774.98      825.23     60.50 o 
   4 -13   4      175.57      198.40     19.45 o 
   5 -13   4      425.49      443.66     25.18 o 
   6 -13   4      477.44      483.65     25.17 o 
   7 -13   4      519.83      529.64     28.20 o 
   8 -13   4      828.97      886.17     41.74 o 
   9 -13   4      167.73      179.32     12.46 o 
  10 -13   4      208.42      211.43     13.91 o 
  11 -13   4       21.68       24.79      5.05 o 
  12 -13   4      225.93      242.91     15.31 o 
 -13 -12   4      183.26      191.86     11.43 o 
 -12 -12   4      177.22      196.35     13.31 o 
 -11 -12   4      318.65      340.24     18.64 o 
 -10 -12   4      586.40      611.12     29.81 o 
  -9 -12   4      492.61      490.00     27.11 o 
  -8 -12   4      215.09      224.94     14.76 o 
  -7 -12   4      273.77      271.57     21.58 o 
  -6 -12   4      849.34      833.53     58.22 o 
  -5 -12   4       67.37       59.91      9.72 o 
  -4 -12   4     2390.36     2272.78    117.25 o 
  -3 -12   4       58.60       59.20      5.77 o 
  -2 -12   4     1530.12     1480.66     71.15 o 
  -1 -12   4      101.43      108.29      7.81 o 
   0 -12   4      522.32      512.93     29.82 o 
   2 -12   4     1300.41     1271.32     59.48 o 
   3 -12   4      439.20      421.71     27.01 o 
   4 -12   4      856.28      932.74     70.48 o 
   5 -12   4      610.91      621.76     33.37 o 
   6 -12   4      861.72      880.59     42.19 o 
   7 -12   4      225.32      225.38     13.82 o 
   8 -12   4       61.64       91.61      8.60 o 
   9 -12   4      515.65      513.51     28.88 o 
  10 -12   4      146.21      154.91     11.54 o 
  11 -12   4     1165.43     1197.10     57.06 o 
  12 -12   4       73.20       84.90      8.29 o 
  13 -12   4      239.23      271.45     16.37 o 
 -14 -11   4      186.97      194.21     12.91 o 
 -13 -11   4      154.85      162.28      8.79 o 
 -12 -11   4      286.07      335.19     18.82 o 
 -11 -11   4      200.66      212.32     13.69 o 
 -10 -11   4      506.17      519.08     27.55 o 
  -9 -11   4      396.43      410.90     23.27 o 
  -8 -11   4      397.60      404.66     22.59 o 
  -7 -11   4     1348.24     1282.16     98.61 o 
  -6 -11   4      139.74      147.63     10.38 o 
  -5 -11   4      897.22      873.74     48.02 o 
  -4 -11   4      157.36      149.81     11.19 o 
  -3 -11   4     1498.52     1417.49     62.46 o 
  -2 -11   4       17.74       26.49      2.81 o 
  -1 -11   4     2417.99     2310.27     89.93 o 
   0 -11   4      203.63      187.75     12.46 o 
   2 -11   4      608.29      567.57     28.26 o 
   3 -11   4     1801.39     1735.93     78.17 o 
   4 -11   4      226.06      223.78     13.91 o 
   5 -11   4      856.22      824.66     40.39 o 
   6 -11   4      253.39      272.83     17.10 o 
   7 -11   4      524.33      520.16     24.54 o 
   8 -11   4     1077.90     1115.92     56.84 o 
   9 -11   4      166.97      163.60     11.61 o 
  10 -11   4      316.23      337.58     19.55 o 
  11 -11   4       10.28        7.56      4.24 o 
  12 -11   4      651.53      681.82     33.02 o 
  13 -11   4       12.17       16.37      4.43 o 
 -14 -10   4       37.64       38.39      3.98 o 
 -13 -10   4      677.36      674.65     27.12 o 
 -12 -10   4      415.36      432.39     20.09 o 
 -11 -10   4      288.49      294.14     18.58 o 
 -10 -10   4      140.35      152.19     11.43 o 
  -9 -10   4      368.69      342.52     24.96 o 
  -8 -10   4     1197.64     1169.03     57.48 o 
  -6 -10   4      823.39      804.19     37.46 o 
  -5 -10   4      661.35      629.82     34.11 o 
  -4 -10   4     1630.56     1555.76     65.72 o 
  -3 -10   4      341.20      314.68     14.08 o 
  -2 -10   4      893.92      877.00     35.94 o 
  -1 -10   4       39.57       44.61      3.08 o 
   0 -10   4     4100.94     4007.01    174.37 o 
   1 -10   4      405.33      402.24     19.33 o 
   2 -10   4     2906.82     2668.77    140.38 o 
   3 -10   4      113.98      105.41      8.43 o 
   4 -10   4     1066.01     1036.10     54.76 o 
   5 -10   4     1074.88     1089.03     53.22 o 
   6 -10   4      566.84      570.38     37.75 o 
   7 -10   4      720.50      736.53     30.65 o 
   8 -10   4      575.68      585.46     25.19 o 
   9 -10   4      649.18      664.21     33.55 o 
  10 -10   4      129.83      138.10     11.02 o 
  11 -10   4      182.61      176.87     13.53 o 
  12 -10   4       59.27       68.11      7.82 o 
  13 -10   4      563.19      598.97     32.26 o 
  14 -10   4        7.04        4.59      3.87 o 
 -15  -9   4       53.51       53.15      4.37 o 
 -14  -9   4      483.49      487.80     19.87 o 
 -13  -9   4       66.71       64.39      5.46 o 
 -12  -9   4      547.80      538.93     18.48 o 
 -11  -9   4      468.07      457.08     20.69 o 
 -10  -9   4      256.06      262.23     16.45 o 
  -9  -9   4      707.80      671.41     27.58 o 
  -8  -9   4      392.90      369.47     15.21 o 
  -7  -9   4      820.46      775.92     29.58 o 
  -6  -9   4      564.16      531.97     25.06 o 
  -5  -9   4     2829.91     2605.55    106.13 o 
  -4  -9   4      321.62      294.54     13.70 o 
  -3  -9   4     1628.71     1550.73     62.07 o 
  -2  -9   4      167.14      175.74      7.98 o 
  -1  -9   4     2350.23     2292.08     96.80 o 
   0  -9   4      204.65      212.02     10.02 o 
   1  -9   4     2926.89     2897.46    111.07 o 
   2  -9   4      183.08      198.33     10.36 o 
   3  -9   4     1451.04     1383.04     65.72 o 
   4  -9   4     1759.27     1718.94     87.06 o 
   5  -9   4     1362.66     1371.57     77.13 o 
   6  -9   4      706.09      713.77     33.89 o 
   7  -9   4      601.97      625.38     27.21 o 
   8  -9   4      943.52      930.21     36.99 o 
   9  -9   4      241.99      267.61     12.95 o 
  10  -9   4      756.09      746.22     39.69 o 
  11  -9   4      179.49      189.69     13.51 o 
  12  -9   4      485.36      501.32     26.35 o 
  13  -9   4       65.24       70.82      8.02 o 
  14  -9   4      392.09      393.18     21.96 o 
 -15  -8   4      319.91      345.21     17.84 o 
 -14  -8   4      150.57      156.04      8.63 o 
 -13  -8   4      182.89      196.88      9.84 o 
 -12  -8   4      188.54      196.07      7.61 o 
 -11  -8   4      701.66      700.97     24.91 o 
 -10  -8   4      333.74      325.18     13.29 o 
  -9  -8   4      939.42      911.71     33.94 o 
  -8  -8   4     1532.03     1459.78     46.69 o 
  -7  -8   4      875.38      866.23     35.68 o 
  -6  -8   4     1536.21     1438.81     73.52 o 
  -4  -8   4     1929.54     1723.27     72.90 o 
  -3  -8   4      117.80      112.67      5.76 o 
  -2  -8   4     5878.77     5537.03    222.75 o 
  -1  -8   4      113.10      117.80      8.30 o 
   0  -8   4     1170.73     1055.23     45.88 o 
   1  -8   4      436.46      410.55     20.22 o 
   2  -8   4      906.85      919.81     62.07 o 
   3  -8   4     1374.18     1329.98     63.17 o 
   4  -8   4     1714.53     1608.75     76.60 o 
   6  -8   4     1562.50     1538.98     61.72 o 
   7  -8   4     1404.59     1419.76     57.21 o 
   9  -8   4     1120.23     1143.21     44.49 o 
  10  -8   4      183.41      193.29     11.38 o 
  11  -8   4     1159.73     1154.48     60.71 o 
  12  -8   4       16.57       15.85      4.85 o 
  13  -8   4      608.11      612.05     31.82 o 
  14  -8   4       24.54       24.11      5.26 o 
  15  -8   4      216.01      242.21     14.81 o 
 -15  -7   4       29.74       28.27      3.26 o 
 -14  -7   4      483.20      476.19     19.37 o 
 -13  -7   4       52.67       54.06      4.19 o 
 -12  -7   4      526.89      513.37     16.58 o 
 -11  -7   4      584.24      572.98     17.25 o 
 -10  -7   4      385.56      377.21     13.88 o 
  -9  -7   4      766.66      759.63     28.58 o 
  -8  -7   4      590.03      549.74     18.88 o 
  -7  -7   4      830.08      823.37     31.58 o 
  -6  -7   4      424.24      404.00     19.33 o 
  -5  -7   4     2927.47     2777.83     83.75 o 
  -4  -7   4       47.73       54.98      2.75 o 
  -3  -7   4     4547.09     4308.04    140.15 o 
  -2  -7   4      304.69      281.10     10.06 o 
  -1  -7   4     2115.74     1971.81     76.10 o 
   0  -7   4      446.39      424.83     16.85 o 
   1  -7   4     4034.53     4011.83    313.24 o 
   2  -7   4       28.61       41.08      3.93 o 
   3  -7   4     3152.51     3038.08    125.63 o 
   4  -7   4     2080.01     1992.56     92.58 o 
   5  -7   4     2464.39     2439.75     89.34 o 
   6  -7   4     1092.85     1110.00     48.37 o 
   7  -7   4      711.03      701.93     30.33 o 
   9  -7   4      427.60      425.36     25.80 o 
  10  -7   4     1468.62     1510.10     47.87 o 
  11  -7   4      381.35      401.98     17.72 o 
  12  -7   4      807.00      844.82     32.16 o 
  13  -7   4        3.34        3.59      3.22 o 
  14  -7   4      344.83      360.71     16.61 o 
  15  -7   4        6.54        5.16      4.06 o 
 -16  -6   4       11.53        9.45      3.42 o 
 -15  -6   4      524.97      528.37     17.62 o 
 -14  -6   4      341.21      328.11     12.03 o 
 -13  -6   4      479.41      462.25     16.22 o 
 -12  -6   4      117.33      112.72      5.98 o 
 -11  -6   4      545.67      528.42     16.01 o 
 -10  -6   4      799.62      765.53     22.36 o 
  -9  -6   4      259.14      260.69      9.98 o 
  -8  -6   4     1552.33     1486.39     42.67 o 
  -7  -6   4      923.62      871.84     24.98 o 
  -6  -6   4     3376.97     3212.88     93.72 o 
  -5  -6   4       57.33       64.75      3.57 o 
  -4  -6   4      722.06      730.98     40.70 o 
  -3  -6   4      789.60      803.79     26.39 o 
  -2  -6   4     4308.20     4202.28    184.91 o 
  -1  -6   4      499.78      492.37     23.71 o 
   0  -6   4     8618.73     8636.06    265.32 o 
   1  -6   4     1041.77     1035.96     42.31 o 
   2  -6   4     6367.16     6511.24    250.72 o 
   3  -6   4     1851.98     1789.22     63.97 o 
   4  -6   4      661.87      641.72     23.20 o 
   5  -6   4      456.47      458.98     21.03 o 
   6  -6   4     2121.76     2097.36     60.42 o 
   7  -6   4     3408.15     3428.48    106.03 o 
   8  -6   4      699.84      711.56     25.31 o 
   9  -6   4      570.76      586.63     21.82 o 
  10  -6   4      226.26      224.90      9.65 o 
  11  -6   4      353.12      351.76     13.98 o 
  12  -6   4       60.99       73.06      9.81 o 
  13  -6   4      531.37      528.12     21.96 o 
  14  -6   4       80.01       82.91      6.75 o 
  15  -6   4      831.86      894.17     44.36 o 
 -16  -5   4      339.88      359.49     15.96 o 
 -15  -5   4       49.35       52.48      5.06 o 
 -14  -5   4      523.17      507.22     16.59 o 
 -13  -5   4      343.43      339.70     12.56 o 
 -12  -5   4     1222.69     1201.10     37.03 o 
 -11  -5   4      617.36      616.01     18.96 o 
 -10  -5   4      548.01      542.43     16.51 o 
  -9  -5   4      872.90      850.57     20.93 o 
  -8  -5   4      280.84      279.01      7.90 o 
  -7  -5   4     1922.84     1822.69     52.45 o 
  -6  -5   4     1932.86     1838.37     56.80 o 
  -5  -5   4     2362.22     2302.03     74.58 o 
  -4  -5   4      249.47      231.02      8.92 o 
  -3  -5   4     6437.67     6530.13    168.26 o 
  -2  -5   4      206.88      198.51      7.97 o 
  -1  -5   4     1887.76     1917.38     75.20 o 
   0  -5   4        9.14       17.84      3.53 o 
   1  -5   4     4582.76     4835.78    131.66 o 
   2  -5   4      873.58      861.31     28.44 o 
   3  -5   4     5769.89     5799.76    201.75 o 
   4  -5   4      485.48      478.80     20.62 o 
   5  -5   4      204.91      199.24     10.14 o 
   6  -5   4     2304.40     2323.94     65.40 o 
   7  -5   4      437.68      441.86     14.02 o 
   8  -5   4     1352.80     1329.16     40.96 o 
   9  -5   4      544.22      535.74     20.02 o 
  10  -5   4     1016.59      984.55     34.90 o 
  11  -5   4       33.58       35.62      5.44 o 
  12  -5   4     1155.46     1114.56     45.72 o 
  13  -5   4       10.45       10.19      3.46 o 
  14  -5   4      628.64      651.45     25.69 o 
  15  -5   4        3.22        2.75      2.37 o 
  16  -5   4      375.83      407.66     13.54 o 
 -16  -4   4       78.44       76.53      6.10 o 
 -15  -4   4      362.13      356.57     16.18 o 
 -14  -4   4       21.35       20.95      3.14 o 
 -13  -4   4      372.90      370.32     13.39 o 
 -12  -4   4      256.62      244.09      9.71 o 
 -11  -4   4      218.78      212.00      8.21 o 
 -10  -4   4      692.80      680.58     17.80 o 
  -9  -4   4     3330.12     3237.27     76.29 o 
  -8  -4   4     1369.64     1329.49     34.15 o 
  -7  -4   4       69.35       80.97      3.82 o 
  -6  -4   4     2267.96     2200.97     71.29 o 
  -5  -4   4      171.37      163.03      6.70 o 
  -4  -4   4     9163.98     9606.22    256.71 o 
  -3  -4   4       99.18      100.27      2.86 o 
  -2  -4   4     3542.31     3652.26     98.66 o 
  -1  -4   4     1068.19     1062.05     38.70 o 
   0  -4   4     5721.92     5693.90    233.76 o 
   1  -4   4     2157.84     2270.15     82.58 o 
   2  -4   4     3401.06     3178.38    103.43 o 
   3  -4   4      353.00      342.95     10.19 o 
   4  -4   4     5049.68     5184.26    288.45 o 
   5  -4   4     2365.31     2376.01     87.36 o 
   6  -4   4     2372.45     2356.34     60.68 o 
   7  -4   4      309.27      324.54     11.98 o 
   8  -4   4      955.49      933.63     31.04 o 
   9  -4   4     2286.68     2211.74     66.68 o 
  11  -4   4     1195.51     1201.47     40.10 o 
  12  -4   4      344.21      336.48     15.83 o 
  13  -4   4      450.21      461.36     21.43 o 
  14  -4   4       57.65       60.75      5.69 o 
  15  -4   4      252.71      249.48      9.99 o 
  16  -4   4       39.70       45.52      3.60 o 
 -16  -3   4      438.73      443.41     18.50 o 
 -15  -3   4       30.85       25.88      3.99 o 
 -14  -3   4      409.76      400.60     14.35 o 
 -13  -3   4      368.93      358.72     12.15 o 
 -12  -3   4      606.01      602.22     20.51 o 
 -11  -3   4      225.90      223.30      8.90 o 
 -10  -3   4      819.05      829.05     24.51 o 
  -9  -3   4     1036.53     1017.08     24.30 o 
  -8  -3   4      509.41      526.55     14.18 o 
  -7  -3   4     2440.59     2355.16     90.05 o 
  -6  -3   4      594.58      611.97     19.94 o 
  -5  -3   4     2396.46     2377.03     68.28 o 
  -4  -3   4      365.07      346.57      9.85 o 
  -3  -3   4     7780.83     7901.12    212.69 o 
  -2  -3   4     1028.52     1014.16     30.30 o 
  -1  -3   4     9919.84     9576.20    608.02 o 
   0  -3   4      182.26      164.11      6.23 o 
   1  -3   4     6425.46     6121.22    144.93 o 
   2  -3   4     4174.25     4019.43     97.63 o 
   3  -3   4     6717.25     6649.98    151.86 o 
   4  -3   4     1055.34     1053.20     27.82 o 
   5  -3   4     3299.61     2943.36    151.49 o 
   6  -3   4     1575.28     1549.91     43.18 o 
   7  -3   4     1385.19     1358.34     39.81 o 
   8  -3   4     1610.02     1590.47     48.98 o 
   9  -3   4      757.11      721.09     24.01 o 
  10  -3   4      870.48      836.44     26.83 o 
  11  -3   4       92.78      101.29      6.16 o 
  12  -3   4     1263.32     1212.96     44.12 o 
  13  -3   4      109.35      109.98      7.52 o 
  14  -3   4      465.30      455.27     16.15 o 
  15  -3   4        0.94        1.70      2.34 o 
  16  -3   4      296.79      305.20     15.07 o 
 -16  -2   4      117.44      127.59      7.71 o 
 -15  -2   4      446.11      438.39     19.13 o 
 -14  -2   4      157.50      155.82      9.51 o 
 -13  -2   4     1325.05     1294.92     38.64 o 
 -12  -2   4      644.98      633.56     20.09 o 
 -11  -2   4      684.18      659.51     22.42 o 
 -10  -2   4     1281.47     1254.29     38.06 o 
  -9  -2   4      359.19      356.51     10.87 o 
  -8  -2   4     2402.67     2383.87     76.69 o 
  -7  -2   4     1315.35     1278.24     49.24 o 
  -6  -2   4     2523.20     2588.80     72.23 o 
  -5  -2   4     3540.58     3521.09     94.97 o 
  -4  -2   4     3454.50     3599.76     90.26 o 
  -3  -2   4       12.35       30.26      2.88 o 
  -2  -2   4     2228.50     2088.17     61.82 o 
  -1  -2   4      356.95      374.81     16.75 o 
   0  -2   4    10377.24    11556.26    582.65 o 
   1  -2   4      319.63      369.40      8.90 o 
   2  -2   4     5083.06     5030.99    110.34 o 
   3  -2   4     1269.13     1254.76     29.68 o 
   4  -2   4     2523.15     2583.94     57.23 o 
   5  -2   4     6591.47     6484.96    182.49 o 
   7  -2   4     1614.09     1613.57     50.71 o 
   8  -2   4     1071.93     1058.42     31.30 o 
   9  -2   4     1272.33     1247.70     35.69 o 
  10  -2   4      150.86      155.49      7.12 o 
  11  -2   4      745.63      739.97     21.39 o 
  12  -2   4       71.45       74.09      5.19 o 
  13  -2   4      961.18      947.59     37.81 o 
  14  -2   4      145.61      143.94      6.93 o 
  15  -2   4      735.33      730.20     21.12 o 
  16  -2   4       22.44       24.38      2.57 o 
 -16  -1   4      455.41      468.68     19.97 o 
 -15  -1   4      169.87      166.23      9.29 o 
 -14  -1   4      762.09      729.83     28.78 o 
 -13  -1   4      194.22      194.50     10.46 o 
 -12  -1   4      422.81      405.53     13.55 o 
 -11  -1   4      630.05      626.58     21.76 o 
 -10  -1   4     1574.10     1577.39     43.95 o 
  -9  -1   4     1248.78     1245.34     34.39 o 
  -8  -1   4     1375.61     1340.48     39.21 o 
  -7  -1   4     2419.26     2475.04     77.99 o 
  -6  -1   4       21.18       29.17      1.92 o 
  -5  -1   4     5164.23     5266.39    144.55 o 
  -4  -1   4     1787.95     1805.22     49.33 o 
  -3  -1   4     2621.86     2676.05     72.87 o 
  -2  -1   4      407.56      389.49     11.07 o 
  -1  -1   4    10509.15    10791.72    256.17 o 
   0  -1   4      251.97      309.94      8.69 o 
   1  -1   4    12183.87    12811.68    316.04 o 
   2  -1   4     1036.94     1038.43     23.23 o 
   3  -1   4      648.79      587.32     22.55 o 
   4  -1   4      708.22      726.00     18.74 o 
   5  -1   4     4224.59     4137.04    113.70 o 
   6  -1   4     1412.19     1374.02     38.67 o 
   7  -1   4     1283.50     1279.95     36.64 o 
   8  -1   4     2359.30     2360.71     63.98 o 
   9  -1   4      330.85      328.47     10.04 o 
  10  -1   4     1915.93     1927.74     52.19 o 
  11  -1   4       73.48       79.80      4.34 o 
  12  -1   4      586.66      577.22     19.09 o 
  13  -1   4       60.48       66.42      4.55 o 
  14  -1   4      924.67      930.07     29.38 o 
  15  -1   4       13.88       15.63      2.26 o 
  16  -1   4      467.51      488.22     14.63 o 
 -16   0   4       15.89       18.92      3.68 o 
 -15   0   4      329.08      321.50     14.88 o 
 -14   0   4       36.04       34.45      4.38 o 
 -13   0   4      116.93      121.18      7.72 o 
 -12   0   4      246.65      235.77     11.50 o 
 -11   0   4     1537.34     1496.63     45.50 o 
 -10   0   4      846.20      820.36     25.61 o 
  -9   0   4       23.78       34.64      2.15 o 
  -8   0   4      575.99      577.95     16.69 o 
  -7   0   4     1200.95     1243.62     37.20 o 
  -6   0   4     5128.63     5223.44    131.69 o 
  -5   0   4       57.54       61.27      2.10 o 
  -4   0   4     8483.43     8961.27    243.20 o 
  -3   0   4       45.43       52.24      2.70 o 
  -2   0   4    14839.29    15853.47    499.84 o 
  -1   0   4      777.47      779.87     23.52 o 
   0   0   4      581.83      545.58     14.08 o 
   1   0   4      916.95      924.40     20.31 o 
   2   0   4     5763.93     5380.72    116.67 o 
   3   0   4     2429.25     2300.61     47.60 o 
   4   0   4     9568.72     9489.74    194.71 o 
   5   0   4     1480.00     1418.84     42.52 o 
   6   0   4     2212.11     2039.09     64.09 o 
   7   0   4     1321.19     1276.06     33.96 o 
   8   0   4     1120.52     1075.65     31.74 o 
   9   0   4      967.29      966.65     23.86 o 
  10   0   4     1582.40     1558.65     37.56 o 
  11   0   4     1680.76     1638.78     42.55 o 
  12   0   4        0.69        3.71      2.32 o 
  13   0   4      454.46      451.19     12.75 o 
  14   0   4        2.58        6.76      1.88 o 
  15   0   4      172.22      175.95      6.87 o 
  16   0   4       60.94       60.86      4.33 o 
 -16   1   4      470.93      483.93     20.02 o 
 -15   1   4      165.67      158.05      9.16 o 
 -14   1   4      728.46      706.45     28.59 o 
 -13   1   4      206.63      202.81     10.52 o 
 -12   1   4      377.48      367.51     16.65 o 
 -11   1   4      780.21      767.90     27.12 o 
 -10   1   4     1697.83     1636.29     48.34 o 
  -9   1   4     1230.18     1258.01     36.70 o 
  -8   1   4     1499.60     1468.90     43.61 o 
  -7   1   4     2118.82     2167.81     90.70 o 
  -5   1   4     5336.80     5506.85    136.87 o 
  -4   1   4     1866.35     1858.25     50.33 o 
  -3   1   4     2685.28     2766.61     81.48 o 
  -2   1   4      426.24      408.10     11.31 o 
  -1   1   4    10047.92    11035.39    420.83 o 
   0   1   4      321.94      385.67     11.94 o 
   1   1   4    11970.24    13120.36    298.54 o 
   2   1   4      955.33      956.00     20.72 o 
   3   1   4      481.45      487.23     11.74 o 
   4   1   4      833.17      840.71     16.86 o 
   5   1   4     4385.94     4345.47    106.01 o 
   6   1   4     1304.66     1295.11     38.63 o 
   7   1   4     1046.30     1021.91     29.86 o 
   8   1   4     2128.88     2121.99     58.38 o 
   9   1   4      247.05      257.40      7.26 o 
  10   1   4     2147.15     2131.22     44.05 o 
  11   1   4       96.48      108.95      3.96 o 
  12   1   4      615.91      611.03     14.66 o 
  13   1   4       54.65       60.40      2.95 o 
  14   1   4      946.64      941.26     24.28 o 
  15   1   4       17.14       20.70      2.43 o 
  16   1   4      471.94      485.87     33.21 o 
 -16   2   4       97.31      104.23      8.92 o 
 -15   2   4      460.62      438.46     18.83 o 
 -14   2   4      202.71      201.37     10.13 o 
 -13   2   4     1234.86     1172.97     46.54 o 
 -12   2   4      598.81      571.32     24.28 o 
 -11   2   4      781.13      761.01     27.65 o 
 -10   2   4     1241.53     1225.59     45.83 o 
  -8   2   4     2400.05     2339.83     89.10 o 
  -7   2   4     1322.71     1285.11     47.66 o 
  -6   2   4     2749.71     2809.24     75.80 o 
  -5   2   4     3472.55     3558.51     97.21 o 
  -4   2   4     2987.35     3069.52    100.43 o 
  -3   2   4       15.28       28.86      1.45 o 
  -2   2   4     2575.86     2507.87     68.37 o 
  -1   2   4      391.89      436.75     11.83 o 
   0   2   4    10756.68    11584.38    384.41 o 
   1   2   4      327.35      365.73      9.02 o 
   2   2   4     5139.19     5175.58    106.20 o 
   3   2   4     1461.89     1433.31     28.20 o 
   4   2   4     2612.63     2585.24     53.14 o 
   5   2   4     6171.47     6004.34    150.01 o 
   6   2   4      391.59      381.80      9.61 o 
   7   2   4     1935.86     1905.06     43.99 o 
   8   2   4     1050.42     1058.49     25.16 o 
   9   2   4     1224.57     1216.73     24.94 o 
  10   2   4      199.26      196.74      5.26 o 
  11   2   4      640.41      635.54     16.07 o 
  12   2   4       51.67       55.40      2.83 o 
  13   2   4      983.51      976.73     23.61 o 
  14   2   4      145.70      144.45      5.10 o 
  15   2   4      755.67      780.02     25.90 o 
  16   2   4       29.97       31.33      2.61 o 
 -16   3   4      409.87      424.08     18.15 o 
 -15   3   4       30.35       26.66      4.83 o 
 -14   3   4      462.80      437.01     18.19 o 
 -13   3   4      301.98      286.93     14.61 o 
 -12   3   4      673.16      655.91     25.15 o 
 -11   3   4      251.64      244.60     11.20 o 
 -10   3   4      685.10      685.77     29.15 o 
  -9   3   4     1022.05      983.04     37.27 o 
  -8   3   4      397.32      413.98     18.75 o 
  -7   3   4     2412.03     2396.95     86.80 o 
  -6   3   4      665.98      697.78     20.70 o 
  -5   3   4     2775.76     2741.40     77.15 o 
  -4   3   4      368.62      345.98     10.15 o 
  -3   3   4     7518.69     7805.94    259.35 o 
  -2   3   4     1028.31     1002.35     30.58 o 
  -1   3   4     9691.43    10056.32    266.60 o 
   0   3   4      174.15      160.80      4.91 o 
   1   3   4     6884.45     6766.35    199.21 o 
   2   3   4     3872.60     3823.47     89.98 o 
   3   3   4     6549.70     6312.32    172.57 o 
   4   3   4     1342.66     1284.10     27.55 o 
   5   3   4     3258.89     3066.78     66.84 o 
   6   3   4     1753.40     1702.93     36.17 o 
   7   3   4     1430.04     1372.36     34.47 o 
   8   3   4     1436.64     1459.44     34.22 o 
   9   3   4      863.92      853.22     16.90 o 
  10   3   4      946.38      935.67     19.71 o 
  11   3   4      106.98      110.14      3.99 o 
  12   3   4     1116.30     1108.62     25.41 o 
  13   3   4       99.08      100.98      4.17 o 
  14   3   4      485.70      483.09     12.20 o 
  15   3   4        0.88        3.27      1.75 o 
  16   3   4      273.95      272.40     13.48 o 
 -16   4   4       85.98       92.03      6.31 o 
 -15   4   4      387.86      389.11     30.98 o 
 -14   4   4       42.05       42.76      8.83 o 
 -13   4   4      382.19      373.69     16.55 o 
 -12   4   4      260.69      257.04     12.15 o 
 -11   4   4      188.70      178.54      9.77 o 
 -10   4   4      617.87      599.99     25.26 o 
  -9   4   4     3505.34     3409.29    116.56 o 
  -8   4   4     1531.08     1510.72     44.90 o 
  -6   4   4     2144.47     2140.95     54.25 o 
  -5   4   4      218.82      201.29      8.07 o 
  -4   4   4     9135.76     9640.17    402.34 o 
  -3   4   4       86.03       88.65      3.44 o 
  -2   4   4     3386.14     3516.72    105.96 o 
  -1   4   4     1003.74      971.51     30.42 o 
   0   4   4     6331.04     6459.37    202.33 o 
   1   4   4     2192.73     2251.10     55.70 o 
   2   4   4     2510.59     2478.87     71.66 o 
   3   4   4      261.81      282.05     10.36 o 
   4   4   4     5088.66     4940.02    145.12 o 
   5   4   4     2291.07     2231.69     67.88 o 
   6   4   4     2339.05     2290.98     46.54 o 
   7   4   4      312.67      319.88      7.77 o 
   8   4   4      908.66      923.59     19.92 o 
   9   4   4     2434.12     2455.50     46.12 o 
  10   4   4      164.05      173.81      4.82 o 
  11   4   4     1165.26     1188.09     26.45 o 
  12   4   4      352.08      350.42      9.44 o 
  13   4   4      516.21      524.45     12.98 o 
  14   4   4       57.82       59.09      3.47 o 
  15   4   4      253.94      261.52      9.39 o 
  16   4   4       43.15       47.71      7.77 o 
 -16   5   4      364.47      384.74     15.87 o 
 -15   5   4       33.52       37.10      4.43 o 
 -14   5   4      438.72      422.09     24.25 o 
 -13   5   4      355.74      348.39     18.77 o 
 -12   5   4     1211.70     1158.20     44.44 o 
 -11   5   4      695.07      667.82     25.36 o 
 -10   5   4      554.17      554.35     21.92 o 
  -9   5   4      868.43      852.74     28.40 o 
  -8   5   4      268.41      261.89     10.22 o 
  -7   5   4     1823.55     1766.41     56.92 o 
  -6   5   4     2012.43     2008.66     48.54 o 
  -5   5   4     2293.27     2224.46     72.72 o 
  -4   5   4      197.06      190.85      7.27 o 
  -3   5   4     6714.42     7237.14    256.37 o 
  -2   5   4      209.46      216.05      6.38 o 
  -1   5   4     1934.60     2008.04     75.25 o 
   0   5   4        6.98        9.90      0.95 o 
   1   5   4     3982.69     4144.29    101.64 o 
   2   5   4      993.29      998.10     22.47 o 
   3   5   4     6199.51     6394.90    183.07 o 
   4   5   4      573.42      537.22     20.93 o 
   6   5   4     2257.58     2259.46     47.93 o 
   7   5   4      338.09      348.25      8.34 o 
   8   5   4     1186.28     1202.19     24.52 o 
   9   5   4      586.68      576.84     12.51 o 
  10   5   4     1071.88     1057.11     21.51 o 
  11   5   4       34.61       38.04      2.34 o 
  12   5   4     1219.60     1242.52     28.08 o 
  13   5   4       15.12       18.56      2.09 o 
  14   5   4      591.03      588.73     18.72 o 
  15   5   4        4.71        3.77      2.80 o 
  16   5   4      351.90      371.21     14.98 o 
 -16   6   4       20.09       21.23      3.81 o 
 -15   6   4      532.08      528.71     26.59 o 
 -14   6   4      323.58      319.38     17.91 o 
 -13   6   4      500.12      469.22     36.84 o 
 -12   6   4      130.25      128.91      9.17 o 
 -11   6   4      494.45      481.59     25.44 o 
 -10   6   4      774.40      765.56     29.54 o 
  -9   6   4      355.95      348.59     12.11 o 
  -8   6   4     1522.33     1482.33     36.04 o 
  -7   6   4      779.15      755.46     26.87 o 
  -6   6   4     3219.65     3163.92     83.07 o 
  -5   6   4       74.19       82.51      3.13 o 
  -4   6   4     1004.58      955.48     32.28 o 
  -3   6   4      773.42      765.33     25.64 o 
  -2   6   4     3822.61     3744.41    112.54 o 
  -1   6   4      485.06      473.41     14.36 o 
   0   6   4     9196.38     9744.41    376.37 o 
   1   6   4     1163.26     1126.85     36.92 o 
   2   6   4     6478.52     6576.35    252.79 o 
   3   6   4     1663.23     1516.80     64.77 o 
   4   6   4      733.32      694.07     23.60 o 
   5   6   4      567.75      576.30     18.67 o 
   6   6   4     2137.09     2094.38     53.52 o 
   7   6   4     3275.82     3322.99     66.21 o 
   8   6   4      724.44      750.11     13.82 o 
   9   6   4      620.73      635.47     13.51 o 
  10   6   4      190.93      204.55      6.47 o 
  11   6   4      323.22      339.52      8.20 o 
  12   6   4       82.81       91.40      4.09 o 
  13   6   4      506.30      500.29     14.41 o 
  14   6   4       79.19       77.08      6.00 o 
  15   6   4      865.77      869.04     39.32 o 
 -15   7   4       34.67       35.31      3.85 o 
 -14   7   4      478.18      479.06     24.41 o 
 -13   7   4       56.60       58.21      6.39 o 
 -12   7   4      598.58      592.46     27.23 o 
 -11   7   4      530.63      518.29     27.27 o 
 -10   7   4      332.58      337.47     18.77 o 
  -9   7   4      779.85      721.07     29.82 o 
  -8   7   4      548.70      542.38     15.46 o 
  -7   7   4     1066.99     1062.34     24.20 o 
  -6   7   4      506.56      515.89     14.92 o 
  -5   7   4     2911.86     2922.31     82.22 o 
  -4   7   4       55.24       67.29      3.19 o 
  -3   7   4     4275.37     4266.56    113.58 o 
  -2   7   4      299.59      282.25      9.70 o 
  -1   7   4     2109.30     2014.62     94.26 o 
   0   7   4      427.59      419.51     17.48 o 
   1   7   4     3947.36     3953.21    153.85 o 
   2   7   4       52.35       56.02      4.77 o 
   3   7   4     3146.69     3090.38    102.59 o 
   4   7   4     1916.84     1920.26     66.37 o 
   5   7   4     2225.14     2172.20     90.70 o 
   6   7   4     1270.64     1313.82     32.57 o 
   7   7   4      732.70      751.04     14.90 o 
   8   7   4      401.47      434.24      9.68 o 
   9   7   4      541.52      549.84     10.27 o 
  10   7   4     1355.53     1408.42     30.38 o 
  11   7   4      321.55      347.41     10.68 o 
  12   7   4      745.19      764.86     24.58 o 
  13   7   4        5.44        4.95      2.98 o 
  14   7   4      386.86      383.14     23.99 o 
  15   7   4        8.68        8.02      3.61 o 
 -15   8   4      347.44      390.42     27.70 o 
 -14   8   4      162.05      175.35      9.94 o 
 -13   8   4      163.69      181.10      9.28 o 
 -12   8   4      171.09      187.45     12.13 o 
 -11   8   4      760.18      743.90     28.62 o 
 -10   8   4      378.12      383.15     20.92 o 
  -9   8   4      869.96      883.39     37.80 o 
  -8   8   4     1433.47     1440.79     38.43 o 
  -7   8   4      937.02      981.28     20.93 o 
  -6   8   4     1535.83     1579.69     31.94 o 
  -5   8   4       17.59       23.31      1.50 o 
  -4   8   4     2043.68     1991.24     55.09 o 
  -3   8   4      114.72      118.26      4.70 o 
  -2   8   4     6081.50     6059.43    156.17 o 
  -1   8   4      119.94      118.95      4.51 o 
   0   8   4      879.97      888.26     32.89 o 
   1   8   4      380.82      385.37     14.32 o 
   2   8   4     1091.77     1030.58     46.95 o 
   3   8   4     1345.49     1315.64     45.24 o 
   4   8   4     1587.32     1591.79     62.87 o 
   5   8   4       49.11       53.01      2.55 o 
   6   8   4     1573.90     1611.34     31.88 o 
   7   8   4     1431.65     1475.58     29.95 o 
   8   8   4      135.95      134.17      5.34 o 
   9   8   4     1036.69     1056.71     31.85 o 
  10   8   4      212.88      202.65      8.89 o 
  11   8   4     1324.59     1289.39     42.47 o 
  12   8   4       12.03       15.42      4.24 o 
  13   8   4      574.93      566.01     28.07 o 
  14   8   4       23.38       23.71      4.57 o 
  15   8   4      219.52      224.51     10.27 o 
 -15   9   4       59.73       56.48      5.00 o 
 -14   9   4      475.37      508.90     27.54 o 
 -13   9   4       56.39       59.25      5.74 o 
 -12   9   4      447.51      451.79     25.16 o 
 -11   9   4      472.46      460.31     19.27 o 
 -10   9   4      286.36      287.13     10.79 o 
  -9   9   4      762.87      748.73     21.76 o 
  -8   9   4      486.44      488.12     13.93 o 
  -7   9   4      737.96      752.82     17.21 o 
  -6   9   4      448.53      455.59     10.29 o 
  -5   9   4     2808.54     2818.12     52.55 o 
  -4   9   4      330.77      324.47      7.31 o 
  -3   9   4     1642.49     1635.71     52.03 o 
  -2   9   4      163.36      169.53      5.35 o 
  -1   9   4     2495.03     2467.26     72.52 o 
   0   9   4      237.09      248.39      9.00 o 
   1   9   4     2861.05     2908.69     97.74 o 
   2   9   4      275.42      278.93      8.40 o 
   3   9   4     1281.74     1360.60     36.03 o 
   4   9   4     1794.97     1862.35     40.56 o 
   5   9   4     1650.46     1725.95     36.47 o 
   6   9   4      633.03      653.19     15.65 o 
   7   9   4      631.14      650.00     19.13 o 
   8   9   4      867.86      863.90     26.18 o 
   9   9   4      202.04      208.72      9.62 o 
  10   9   4      811.50      788.29     27.19 o 
  11   9   4      181.81      187.14     11.98 o 
  12   9   4      434.18      423.87     22.79 o 
  13   9   4       75.78       78.74      5.38 o 
  14   9   4      379.47      373.41     19.33 o 
 -14  10   4       37.47       43.36      4.40 o 
 -13  10   4      727.98      746.93     37.78 o 
 -12  10   4      424.89      450.30     20.53 o 
 -11  10   4      343.90      346.45     15.45 o 
 -10  10   4      146.70      156.97      6.47 o 
  -9  10   4      273.70      270.93      9.92 o 
  -8  10   4     1196.47     1248.86     30.17 o 
  -7  10   4      174.40      190.36      5.68 o 
  -6  10   4      701.17      720.08     16.28 o 
  -5  10   4      678.24      691.25     13.85 o 
  -4  10   4     1662.97     1729.79     32.58 o 
  -3  10   4      325.84      317.49      6.66 o 
  -2  10   4      929.02      919.41     19.89 o 
  -1  10   4       34.49       39.42      1.85 o 
   0  10   4     3961.97     3968.81     76.41 o 
   1  10   4      375.77      385.29      8.67 o 
   2  10   4     3108.63     3107.06     60.61 o 
   3  10   4      124.62      136.54      4.21 o 
   4  10   4     1140.87     1150.10     24.44 o 
   5  10   4     1053.07     1105.43     27.73 o 
   6  10   4      432.55      451.17     12.70 o 
   7  10   4      700.35      715.46     22.17 o 
   8  10   4      561.67      555.75     17.10 o 
   9  10   4      601.85      602.68     29.44 o 
  10  10   4      141.17      139.44      9.76 o 
  11  10   4      214.31      222.23     12.67 o 
  12  10   4       45.22       47.63      3.80 o 
  13  10   4      602.15      622.62     21.35 o 
  14  10   4        7.41        5.25      3.39 o 
 -14  11   4      207.95      225.68     16.27 o 
 -13  11   4      147.80      159.09      8.91 o 
 -12  11   4      265.07      298.99     15.19 o 
 -11  11   4      177.32      191.54      7.51 o 
 -10  11   4      499.28      522.64     19.10 o 
  -9  11   4      425.98      439.55     12.79 o 
  -8  11   4      405.52      421.66     12.38 o 
  -7  11   4     1437.48     1504.64     35.08 o 
  -6  11   4      124.11      141.18      4.87 o 
  -5  11   4      996.59     1020.63     22.85 o 
  -4  11   4      183.35      196.83      4.84 o 
  -3  11   4     1247.91     1262.93     25.41 o 
  -2  11   4       18.68       26.34      1.33 o 
  -1  11   4     2392.80     2340.74     44.99 o 
   0  11   4      228.91      225.78      4.66 o 
   1  11   4      972.13      959.00     18.30 o 
   2  11   4      548.23      533.54     13.73 o 
   3  11   4     1563.86     1565.16     38.53 o 
   4  11   4      220.03      221.25      6.99 o 
   5  11   4      838.46      806.01     22.89 o 
   6  11   4      300.94      303.76      7.77 o 
   7  11   4      590.85      600.75     21.70 o 
   8  11   4     1166.33     1191.80     43.89 o 
   9  11   4      161.85      144.94      8.09 o 
  10  11   4      304.96      310.60     13.80 o 
  11  11   4       15.01       14.77      2.74 o 
  12  11   4      569.01      569.37     21.32 o 
  13  11   4        7.78        6.70      2.63 o 
 -13  12   4      210.40      212.90     12.29 o 
 -12  12   4      192.43      198.65      7.77 o 
 -11  12   4      292.17      295.91     10.23 o 
 -10  12   4      525.07      534.71     19.22 o 
  -9  12   4      524.10      524.07     14.83 o 
  -8  12   4      226.68      234.50      7.79 o 
  -7  12   4      220.04      220.30      7.64 o 
  -6  12   4      797.17      812.41     22.20 o 
  -5  12   4       83.17       81.88      3.25 o 
  -4  12   4     2562.78     2583.87     63.29 o 
  -3  12   4       47.93       52.40      2.46 o 
  -2  12   4     1482.23     1472.27     33.47 o 
  -1  12   4       97.27      101.70      2.99 o 
   0  12   4      609.18      612.83     13.39 o 
   1  12   4       20.28       29.12      1.68 o 
   2  12   4     1178.40     1184.13     27.62 o 
   3  12   4      393.61      389.28      9.11 o 
   4  12   4      977.95     1014.23     23.26 o 
   5  12   4      656.16      679.92     22.18 o 
   6  12   4      774.59      811.95     27.57 o 
   7  12   4      186.04      186.54     12.38 o 
   8  12   4       96.10       96.81      5.97 o 
   9  12   4      560.47      550.69     19.42 o 
  10  12   4      148.84      137.99      7.45 o 
  11  12   4     1149.57     1095.89     44.32 o 
  12  12   4       73.39       73.33      5.22 o 
  13  12   4      274.52      271.28     10.64 o 
 -12  13   4      230.23      247.52     15.48 o 
 -11  13   4      131.23      136.18      6.49 o 
 -10  13   4      190.62      184.27      8.96 o 
  -9  13   4      339.51      346.38     10.76 o 
  -8  13   4      122.00      123.26      5.04 o 
  -7  13   4     1165.58     1167.98     31.15 o 
  -6  13   4      120.92      121.52      4.83 o 
  -5  13   4      432.16      443.99     11.42 o 
  -4  13   4       25.69       23.47      1.74 o 
  -3  13   4     1122.26     1126.72     25.35 o 
  -2  13   4       55.90       55.99      2.49 o 
  -1  13   4     1799.70     1788.67     40.10 o 
   0  13   4       12.08       17.59      1.27 o 
   1  13   4      825.07      840.29     22.70 o 
   2  13   4      687.08      678.18     17.45 o 
   3  13   4      841.64      837.80     21.80 o 
   4  13   4      188.98      193.34      6.62 o 
   5  13   4      466.65      485.10     14.08 o 
   6  13   4      449.95      445.11     14.44 o 
   7  13   4      506.14      520.40     18.74 o 
   8  13   4      792.88      760.12     27.31 o 
   9  13   4      153.53      160.65      8.10 o 
  10  13   4      204.55      192.53      9.08 o 
  11  13   4       33.92       28.51      3.51 o 
  12  13   4      248.17      248.76     10.12 o 
 -11  14   4      314.47      321.33     15.22 o 
 -10  14   4      441.01      449.60     19.16 o 
  -9  14   4       50.91       58.16      3.75 o 
  -8  14   4      175.16      175.16      7.59 o 
  -7  14   4      232.57      246.14      9.39 o 
  -6  14   4      833.22      841.88     25.82 o 
  -5  14   4       91.66       97.60      4.16 o 
  -4  14   4      446.05      440.62     12.31 o 
  -3  14   4       38.46       39.48      2.66 o 
  -2  14   4     1017.89      985.81     25.53 o 
  -1  14   4      258.79      248.75      7.71 o 
   0  14   4      951.13      931.57     23.79 o 
   1  14   4       33.59       41.21      2.86 o 
   2  14   4     1836.06     1771.97     44.24 o 
   3  14   4      341.26      328.57      9.76 o 
   4  14   4      254.15      247.74      7.46 o 
   5  14   4      263.17      265.61      9.30 o 
   6  14   4      333.69      303.57      9.77 o 
   7  14   4      596.92      602.62     25.59 o 
   8  14   4      123.32      126.03      7.06 o 
   9  14   4      151.23      147.85      7.60 o 
  10  14   4      138.95      122.01      6.89 o 
  11  14   4      405.83      399.12     14.99 o 
 -10  15   4      273.58      268.17     13.25 o 
  -9  15   4      278.33      286.89     10.43 o 
  -8  15   4      281.99      283.20     10.77 o 
  -7  15   4      572.76      569.65     18.30 o 
  -6  15   4      160.42      155.85      5.44 o 
  -5  15   4      615.49      615.04     17.04 o 
  -4  15   4       53.25       57.96      3.39 o 
  -3  15   4      704.67      697.67     18.67 o 
  -2  15   4       92.68       98.11      5.10 o 
  -1  15   4      618.34      611.91     20.13 o 
   0  15   4      206.16      201.96      6.87 o 
   1  15   4      665.65      663.03     18.17 o 
   2  15   4       91.75       89.88      4.15 o 
   3  15   4      521.42      525.82     14.38 o 
   4  15   4      168.38      165.62      5.67 o 
   5  15   4      522.44      519.25     15.92 o 
   6  15   4      331.59      313.10     12.16 o 
   7  15   4      357.22      360.07     13.74 o 
   8  15   4      275.36      283.13     11.52 o 
   9  15   4       94.73       92.90      5.60 o 
  10  15   4      376.60      360.45     14.15 o 
  -9  16   4      250.98      246.62      9.12 o 
  -8  16   4      320.99      312.69     10.17 o 
  -7  16   4       78.40       75.61      3.45 o 
  -6  16   4      388.99      382.14     12.90 o 
  -5  16   4       60.58       57.67      3.84 o 
  -4  16   4      827.39      829.12     22.10 o 
  -3  16   4       87.36       92.94      4.01 o 
  -2  16   4      928.04      922.44     23.77 o 
  -1  16   4       12.42       15.67      2.33 o 
   0  16   4      451.65      465.97     13.56 o 
   1  16   4      117.73      127.19      5.12 o 
   2  16   4      330.26      329.74     10.09 o 
   3  16   4      156.98      153.76      5.80 o 
   4  16   4      776.83      782.31     22.35 o 
   5  16   4      100.97      107.66      5.31 o 
   6  16   4      204.25      209.31      8.70 o 
   7  16   4      258.30      238.11      9.83 o 
   8  16   4      155.19      154.47      7.74 o 
   9  16   4      405.82      399.53     15.08 o 
  -8  17   4       80.44       81.55      3.99 o 
  -7  17   4      225.40      217.40      6.64 o 
  -6  17   4       72.66       72.48      3.20 o 
  -5  17   4      621.54      613.82     19.60 o 
  -4  17   4       47.60       49.84      2.72 o 
  -3  17   4      520.41      508.91     13.88 o 
  -2  17   4        3.39        3.41      1.32 o 
  -1  17   4      347.81      337.57     11.85 o 
   0  17   4       25.65       23.46      2.37 o 
   1  17   4      716.66      706.84     18.93 o 
   2  17   4       11.37       11.77      2.03 o 
   3  17   4      334.96      318.72      8.88 o 
   4  17   4      407.66      402.50     10.75 o 
   5  17   4      207.97      202.08      9.00 o 
   6  17   4      262.78      252.73     10.70 o 
   7  17   4      192.50      179.89      8.37 o 
   8  17   4      173.36      165.59      7.90 o 
  -6  18   4      259.03      249.63      9.30 o 
  -5  18   4       30.34       32.20      3.01 o 
  -4  18   4      242.12      236.75      7.31 o 
  -3  18   4       12.79       15.07      1.62 o 
  -2  18   4      366.19      356.53     12.52 o 
  -1  18   4       16.93       16.50      1.81 o 
   0  18   4      896.25      891.97     27.78 o 
   1  18   4      116.31      120.68      4.81 o 
   2  18   4      300.11      292.01      8.95 o 
   3  18   4       33.31       33.93      2.37 o 
   4  18   4      235.52      226.91      6.81 o 
   5  18   4      162.13      167.05      7.68 o 
   6  18   4      138.34      129.34      6.62 o 
  -4  19   4       14.35       14.63      3.23 o 
  -3  19   4      457.76      435.33     21.52 o 
  -2  19   4       26.43       27.56      1.95 o 
  -1  19   4      261.57      250.10      7.49 o 
   0  19   4       16.73       16.21      1.64 o 
   1  19   4      246.67      250.89      7.66 o 
   2  19   4       79.04       81.72      3.78 o 
   3  19   4      399.39      398.90     12.12 o 
  -1 -19   5        2.78        0.88      5.48 o 
   1 -19   5       39.36       45.41      8.48 o 
   2 -19   5      301.91      338.00     25.84 o 
  -6 -18   5       13.56       14.86      4.43 o 
  -4 -18   5        1.23        1.94      5.30 o 
  -3 -18   5      553.67      609.41     42.88 o 
  -2 -18   5       21.16       25.09      7.42 o 
  -1 -18   5      582.05      652.55     45.37 o 
   0 -18   5       31.21       43.99      8.30 o 
   2 -18   5      173.64      192.74     18.92 o 
   3 -18   5      255.25      283.23     22.29 o 
   4 -18   5       77.89       95.26     11.66 o 
   5 -18   5      399.73      462.31     34.53 o 
  -8 -17   5      158.25      187.07     16.44 o 
  -7 -17   5      133.71      147.63     11.00 o 
  -6 -17   5      436.89      498.85     25.01 o 
  -5 -17   5        0.14        5.83      5.48 o 
  -4 -17   5      611.33      705.27     47.33 o 
  -3 -17   5        0.45       -4.59      4.59 o 
  -2 -17   5      529.10      567.99     38.27 o 
  -1 -17   5        2.22        0.88      5.65 o 
   0 -17   5      401.25      409.84     32.93 o 
   1 -17   5       14.14       12.37      6.89 o 
   2 -17   5      549.72      587.54     47.13 o 
   3 -17   5      173.85      205.99     18.39 o 
   4 -17   5      175.17      195.92     17.86 o 
   5 -17   5      209.87      223.90     21.22 o 
   6 -17   5      254.25      286.23     22.11 o 
   7 -17   5      246.38      271.68     15.36 o 
  -9 -16   5       78.57       93.31      8.68 o 
  -8 -16   5       39.55       47.35      8.66 o 
  -7 -16   5      689.29      735.84     35.01 o 
  -6 -16   5      153.75      174.32     16.44 o 
  -4 -16   5       63.36       70.33     11.13 o 
  -3 -16   5      561.22      603.33     43.94 o 
  -2 -16   5       73.11       70.33     11.49 o 
  -1 -16   5      627.71      674.98     50.52 o 
   0 -16   5       94.13      110.82     14.67 o 
   1 -16   5      585.17      609.44     43.24 o 
   2 -16   5      283.31      285.20     23.53 o 
   3 -16   5      578.54      589.21     43.42 o 
   4 -16   5       34.95       35.34      8.48 o 
   5 -16   5      225.77      228.34     20.52 o 
   6 -16   5      282.72      287.15     25.12 o 
   7 -16   5       60.26       52.76      6.23 o 
   8 -16   5      312.67      340.06     19.18 o 
   9 -16   5      178.27      193.79     11.61 o 
 -10 -15   5      196.70      225.31     13.38 o 
  -9 -15   5      140.85      158.42     11.69 o 
  -8 -15   5      565.64      616.01     29.68 o 
  -7 -15   5       53.26       67.30      7.98 o 
  -6 -15   5      402.43      419.40     33.11 o 
  -5 -15   5       54.22       47.00      9.19 o 
  -4 -15   5      716.93      752.10     54.98 o 
  -3 -15   5      170.69      163.91     17.50 o 
  -2 -15   5      602.44      657.53     45.19 o 
  -1 -15   5       96.61      105.16     13.43 o 
   0 -15   5      724.29      775.20     55.16 o 
   1 -15   5      244.61      246.93     21.93 o 
   2 -15   5      623.43      632.44     42.72 o 
   3 -15   5      117.89      118.96     15.91 o 
   4 -15   5      460.33      448.93     37.01 o 
   5 -15   5      415.34      428.64     33.99 o 
   6 -15   5      235.79      246.12     14.96 o 
   8 -15   5      172.14      180.49     12.13 o 
   9 -15   5      246.19      265.74     16.44 o 
  10 -15   5       51.61       62.08      9.54 o 
 -11 -14   5      268.84      316.05     17.32 o 
 -10 -14   5      170.85      184.15     12.19 o 
  -9 -14   5      444.25      460.98     25.16 o 
  -8 -14   5      263.39      263.40     17.26 o 
  -7 -14   5      275.56      294.74     23.18 o 
  -6 -14   5      193.69      179.49     17.51 o 
  -5 -14   5      883.09      877.05     62.48 o 
  -4 -14   5      100.00      103.75     13.08 o 
  -3 -14   5      658.44      688.96     51.06 o 
  -2 -14   5       21.94       25.62      7.07 o 
  -1 -14   5      988.92     1054.55     67.50 o 
   0 -14   5       92.68       99.68     13.43 o 
   1 -14   5      693.85      709.15     52.49 o 
   2 -14   5      107.28      113.65     13.79 o 
   3 -14   5      792.61      898.47     58.55 o 
   4 -14   5      747.85      805.11     55.70 o 
   5 -14   5      328.69      370.04     31.50 o 
   6 -14   5      161.19      175.11     11.86 o 
   7 -14   5      457.87      502.55     28.07 o 
   8 -14   5      280.52      297.34     17.02 o 
  10 -14   5      466.72      484.14     25.41 o 
  11 -14   5       19.39       23.01      4.68 o 
 -12 -13   5      168.40      175.14     12.11 o 
 -11 -13   5      251.80      280.36     17.01 o 
 -10 -13   5      176.60      205.13     13.44 o 
  -9 -13   5      355.69      380.67     20.40 o 
  -8 -13   5      768.80      825.23     39.36 o 
  -7 -13   5       52.59       62.02     10.07 o 
  -6 -13   5      543.02      572.28     47.31 o 
  -5 -13   5       76.29       80.94     11.49 o 
  -4 -13   5      977.23      971.04     64.48 o 
  -3 -13   5       54.11       48.77      8.66 o 
  -2 -13   5     1525.60     1531.84     99.96 o 
  -1 -13   5       37.14       43.11      8.30 o 
   0 -13   5     1149.74     1085.37     78.24 o 
   1 -13   5      159.42      147.64     15.21 o 
   3 -13   5      194.36      202.84     20.51 o 
   4 -13   5      896.23      882.35     63.03 o 
   5 -13   5      302.33      294.97     26.19 o 
   6 -13   5      459.33      463.61     23.52 o 
   7 -13   5      558.99      604.76     31.97 o 
   8 -13   5      109.95      111.01      8.95 o 
   9 -13   5      730.26      792.02     39.17 o 
  10 -13   5       82.37       81.54      8.60 o 
  12 -13   5       45.47       43.06      5.56 o 
 -13 -12   5      108.86      117.76      8.02 o 
 -12 -12   5      344.46      355.26     19.13 o 
 -11 -12   5      218.65      247.86     15.76 o 
 -10 -12   5       93.41       99.73      9.00 o 
  -9 -12   5      436.43      446.41     22.47 o 
  -8 -12   5      323.29      344.56     19.65 o 
  -7 -12   5      351.66      362.48     32.74 o 
  -6 -12   5       67.83       72.98     10.07 o 
  -5 -12   5     2004.51     1905.57    127.74 o 
  -4 -12   5       97.66      102.34     12.90 o 
  -3 -12   5      969.96      889.42     48.93 o 
  -2 -12   5       71.37       62.24      6.03 o 
  -1 -12   5      576.10      550.89     27.57 o 
   0 -12   5      489.76      473.73     24.21 o 
   1 -12   5     2558.95     2392.55    122.09 o 
   2 -12   5       44.43       46.22      6.71 o 
   3 -12   5     1071.42     1011.46     61.95 o 
   4 -12   5      531.45      519.16     38.27 o 
   5 -12   5      230.39      254.88     20.87 o 
   6 -12   5      389.98      402.11     19.63 o 
   7 -12   5      279.69      289.45     15.74 o 
   8 -12   5      381.86      399.17     26.20 o 
   9 -12   5      259.90      278.75     20.52 o 
  10 -12   5      731.39      770.03     39.36 o 
  11 -12   5       43.50       50.09      6.36 o 
  12 -12   5      327.09      352.06     19.64 o 
 -13 -11   5      183.96      179.75     12.29 o 
 -12 -11   5      245.96      250.33     12.83 o 
 -11 -11   5      420.74      450.02     23.97 o 
 -10 -11   5      322.84      323.19     19.52 o 
  -9 -11   5      146.79      156.39     11.74 o 
  -8 -11   5      815.75      832.11     40.25 o 
  -7 -11   5       54.70       55.31      9.72 o 
  -6 -11   5     1384.40     1294.09     94.37 o 
  -5 -11   5      288.28      264.23     15.06 o 
  -4 -11   5      557.28      551.94     24.35 o 
  -3 -11   5      137.76      131.75      6.98 o 
  -2 -11   5     2561.10     2487.36    103.30 o 
  -1 -11   5      283.10      289.72     13.19 o 
   0 -11   5     1180.04     1171.08     44.96 o 
   1 -11   5      183.58      187.06     11.56 o 
   2 -11   5     1242.91     1217.30     57.90 o 
   3 -11   5      533.75      532.18     28.00 o 
   4 -11   5      975.69      954.55     46.48 o 
   5 -11   5      408.56      409.74     33.11 o 
   6 -11   5      920.27      951.91     42.18 o 
   7 -11   5      910.92      927.57     39.52 o 
   8 -11   5      142.74      153.90     11.32 o 
   9 -11   5      516.08      514.28     26.51 o 
  10 -11   5      187.96      205.38     13.53 o 
  11 -11   5      318.50      321.17     20.25 o 
  12 -11   5       58.17       64.85      9.37 o 
  13 -11   5      418.84      437.43     33.11 o 
 -14 -10   5      217.86      227.17     10.49 o 
 -13 -10   5       48.89       50.70      5.60 o 
 -12 -10   5      420.32      416.12     24.08 o 
 -11 -10   5      756.36      810.72     40.60 o 
 -10 -10   5      168.73      175.43     12.31 o 
  -9 -10   5      578.41      566.39     27.56 o 
  -8 -10   5      853.17      851.76     42.14 o 
  -7 -10   5     1170.56     1117.39     58.15 o 
  -5 -10   5      954.15      892.17     39.97 o 
  -4 -10   5      222.81      224.98     10.30 o 
  -3 -10   5     1897.86     1787.92     73.32 o 
  -2 -10   5      235.90      233.85     10.90 o 
  -1 -10   5     1433.13     1365.93     55.55 o 
   0 -10   5      382.89      331.81     16.80 o 
   1 -10   5     1833.27     1789.26     85.68 o 
   2 -10   5      653.23      612.39     35.69 o 
   4 -10   5      685.05      640.98     36.69 o 
   5 -10   5     1481.11     1480.26     72.80 o 
   6 -10   5     1049.14     1065.20     47.84 o 
   7 -10   5      257.33      259.92     13.30 o 
   8 -10   5      320.44      329.06     16.34 o 
   9 -10   5      221.15      219.82     15.15 o 
  10 -10   5      848.74      856.46     43.15 o 
  11 -10   5       40.08       44.11      6.11 o 
  12 -10   5      494.10      486.64     26.97 o 
  13 -10   5       57.72       56.78      6.79 o 
  14 -10   5      434.72      476.41     24.73 o 
 -14  -9   5       67.63       69.08      5.40 o 
 -13  -9   5      453.55      462.98     19.20 o 
 -12  -9   5      170.81      173.47      9.48 o 
 -11  -9   5      292.59      285.61     11.29 o 
 -10  -9   5      573.28      574.47     22.71 o 
  -9  -9   5      378.85      381.93     16.44 o 
  -8  -9   5      630.27      613.88     22.71 o 
  -7  -9   5      556.46      534.45     17.84 o 
  -6  -9   5     1504.21     1453.99     53.40 o 
  -5  -9   5       86.29       91.95      7.67 o 
  -4  -9   5     2135.38     2052.54     80.92 o 
  -3  -9   5      418.41      387.67     17.38 o 
  -2  -9   5     2235.93     2109.28     82.61 o 
  -1  -9   5      105.58       98.97      5.74 o 
   0  -9   5     1511.20     1401.33     63.52 o 
   1  -9   5      420.49      425.63     23.80 o 
   2  -9   5     2969.31     2867.82    114.37 o 
   3  -9   5      903.74      838.66     38.89 o 
   4  -9   5      409.71      377.29     21.48 o 
   5  -9   5      761.22      735.78     32.57 o 
   6  -9   5     1020.83      996.61     39.19 o 
   7  -9   5      880.88      889.57     40.47 o 
   8  -9   5      424.82      419.14     18.76 o 
   9  -9   5      619.70      626.13     26.65 o 
  10  -9   5       25.38       22.89      4.90 o 
  11  -9   5      945.78      925.98     45.31 o 
  12  -9   5      112.33      107.98      9.91 o 
  13  -9   5      310.60      316.01     18.39 o 
  14  -9   5       33.69       46.60      6.05 o 
 -15  -8   5       66.44       72.60      7.67 o 
 -14  -8   5      187.56      184.44      9.64 o 
 -13  -8   5      248.59      233.93      9.76 o 
 -12  -8   5      415.39      394.79     14.21 o 
 -11  -8   5      227.07      219.21     10.38 o 
 -10  -8   5      662.01      609.52     24.94 o 
  -9  -8   5      353.72      352.58     13.59 o 
  -8  -8   5       40.75       39.23      5.83 o 
  -7  -8   5     2306.31     2207.97     67.48 o 
  -6  -8   5      233.36      228.20      9.85 o 
  -5  -8   5     1521.77     1400.41     78.47 o 
  -4  -8   5      448.57      405.84     16.91 o 
  -3  -8   5     2165.20     2012.10     65.99 o 
  -2  -8   5       85.62       85.91      3.87 o 
  -1  -8   5     5212.18     4904.57    193.66 o 
   0  -8   5      723.66      709.68     30.60 o 
   1  -8   5     1134.73     1121.07     38.23 o 
   2  -8   5      831.21      791.42     30.64 o 
   3  -8   5     3302.54     3204.41    169.49 o 
   5  -8   5     1175.13     1149.21     43.93 o 
   6  -8   5      989.84      988.06     37.11 o 
   7  -8   5      196.11      208.87     10.44 o 
   8  -8   5     1919.51     1895.49     76.20 o 
   9  -8   5      493.50      507.94     23.08 o 
  10  -8   5      416.83      430.72     23.51 o 
  11  -8   5      214.84      242.02     15.37 o 
  12  -8   5      467.50      447.90     25.97 o 
  13  -8   5       17.08       22.34      5.12 o 
  14  -8   5      564.35      586.32     29.63 o 
 -15  -7   5      259.39      272.56     16.80 o 
 -14  -7   5      110.50      114.24      5.58 o 
 -13  -7   5      848.40      832.75     26.25 o 
 -12  -7   5      494.12      480.76     16.53 o 
 -11  -7   5      124.17      127.77      5.73 o 
 -10  -7   5      670.67      654.23     20.99 o 
  -9  -7   5      590.98      581.59     20.25 o 
  -8  -7   5     1197.61     1140.49     34.58 o 
  -7  -7   5      509.85      496.39     15.72 o 
  -6  -7   5     1428.24     1339.64     39.97 o 
  -5  -7   5      248.64      238.49      9.15 o 
  -4  -7   5     4210.46     3849.99    131.88 o 
  -3  -7   5      523.46      475.54     16.56 o 
  -2  -7   5     1678.64     1506.98     85.27 o 
  -1  -7   5       71.79       72.28      3.62 o 
   0  -7   5     2464.14     2340.20     92.75 o 
   1  -7   5      394.55      403.05     25.55 o 
   2  -7   5     3811.34     3753.48    120.27 o 
   3  -7   5      857.79      853.14     48.56 o 
   4  -7   5     1198.60     1143.33     56.37 o 
   5  -7   5     1536.78     1518.85     57.83 o 
   6  -7   5      454.95      466.14     43.41 o 
   7  -7   5      406.48      392.64     18.41 o 
   8  -7   5      648.09      666.00     28.50 o 
   9  -7   5     1034.03     1067.21     36.69 o 
  10  -7   5       49.05       56.17      4.79 o 
  11  -7   5     1045.37     1058.31     41.32 o 
  12  -7   5       19.16       18.65      3.86 o 
  13  -7   5      519.39      518.24     22.86 o 
  14  -7   5       22.36       25.57      4.10 o 
  15  -7   5      351.17      371.76     19.59 o 
 -15  -6   5       51.11       56.82      5.33 o 
 -14  -6   5      351.97      346.89     12.48 o 
 -13  -6   5      133.46      141.94      6.61 o 
 -12  -6   5      302.30      300.33     11.60 o 
 -11  -6   5      386.38      375.86     13.25 o 
 -10  -6   5      969.75      952.37     27.20 o 
  -9  -6   5     2048.95     1963.88     56.07 o 
  -8  -6   5      638.66      623.70     18.04 o 
  -7  -6   5     1549.03     1446.47     40.95 o 
  -6  -6   5      474.38      438.12     14.02 o 
  -5  -6   5     1275.91     1206.78     42.47 o 
  -4  -6   5       63.75       68.89      4.12 o 
  -3  -6   5     2980.75     2825.22     94.95 o 
  -2  -6   5      404.79      362.83     25.70 o 
  -1  -6   5     5709.94     5699.13    365.27 o 
   0  -6   5      366.64      384.78     20.30 o 
   1  -6   5      891.12      930.18     73.51 o 
   2  -6   5      526.41      500.36     19.15 o 
   3  -6   5     2271.15     2168.15     78.44 o 
   4  -6   5     1351.00     1353.05     43.45 o 
   5  -6   5     2031.25     1999.66     78.54 o 
   6  -6   5     1288.24     1296.51     39.97 o 
   7  -6   5     1572.69     1596.57     51.73 o 
   8  -6   5     1354.58     1348.84     42.04 o 
   9  -6   5       69.70       72.76      6.84 o 
  10  -6   5      503.43      509.94     20.20 o 
  11  -6   5      121.57      121.72      7.52 o 
  12  -6   5      894.90      913.98     36.79 o 
  13  -6   5       24.30       26.15      4.28 o 
  14  -6   5      470.36      486.47     21.51 o 
  15  -6   5       13.51       19.20      2.86 o 
 -16  -5   5       48.69       51.96      4.87 o 
 -15  -5   5      321.29      315.44     14.96 o 
 -14  -5   5      108.27      105.48      5.37 o 
 -13  -5   5      539.15      515.09     17.60 o 
 -12  -5   5      416.44      386.96     13.98 o 
 -11  -5   5      621.12      606.81     20.74 o 
 -10  -5   5      335.65      323.62     11.77 o 
  -9  -5   5      380.75      370.09     10.81 o 
  -8  -5   5      794.55      775.69     20.06 o 
  -7  -5   5      460.63      440.97     15.50 o 
  -6  -5   5     3045.14     2864.38     88.43 o 
  -5  -5   5      204.27      189.61      8.05 o 
  -4  -5   5     3206.51     3031.13    113.36 o 
  -3  -5   5      953.16      869.97     27.01 o 
  -2  -5   5     3812.48     3730.96    152.29 o 
  -1  -5   5      440.39      442.12     18.71 o 
   0  -5   5     5881.66     6178.41    292.94 o 
   1  -5   5      377.85      337.87     20.56 o 
   2  -5   5     4990.47     4915.47    193.55 o 
   3  -5   5     3017.15     2972.25    130.30 o 
   4  -5   5     3081.73     3080.26     99.30 o 
   5  -5   5      904.75      893.05     25.57 o 
   6  -5   5     1164.07     1115.92     31.07 o 
   7  -5   5      971.49     1011.54     35.72 o 
   8  -5   5      918.95      902.36     26.32 o 
   9  -5   5     1360.93     1364.29     44.97 o 
  10  -5   5      710.45      713.75     26.62 o 
  11  -5   5      757.10      767.87     25.25 o 
  12  -5   5      131.64      133.45      8.07 o 
  13  -5   5      744.31      742.05     28.92 o 
  14  -5   5       26.25       28.21      4.30 o 
  15  -5   5      270.18      267.80     10.60 o 
 -16  -4   5      281.67      297.08     14.15 o 
 -15  -4   5      289.37      278.78     13.40 o 
 -14  -4   5      425.37      431.11     18.19 o 
 -13  -4   5      237.83      231.22      8.98 o 
 -12  -4   5      817.02      801.52     25.21 o 
 -11  -4   5      285.92      286.52     10.42 o 
 -10  -4   5      260.98      255.69      9.98 o 
  -9  -4   5     1033.85     1009.77     28.62 o 
  -8  -4   5      611.26      600.05     15.57 o 
  -7  -4   5     2498.81     2341.16     76.21 o 
  -6  -4   5      344.38      330.63     11.40 o 
  -5  -4   5     3060.04     3086.42     97.69 o 
  -4  -4   5     1463.73     1492.63     43.94 o 
  -3  -4   5     6947.26     6912.68    188.31 o 
  -2  -4   5       31.82       41.28      2.93 o 
  -1  -4   5     2158.56     2127.27     91.87 o 
   0  -4   5     2221.50     2212.35     64.16 o 
   1  -4   5     7885.20     8105.40    203.61 o 
   2  -4   5      467.99      446.81     15.76 o 
   3  -4   5     1447.02     1429.95     48.41 o 
   5  -4   5     1313.07     1247.70     41.29 o 
   6  -4   5     3745.94     3723.65     98.79 o 
   7  -4   5      511.16      491.15     15.31 o 
   8  -4   5     1176.81     1148.00     33.15 o 
   9  -4   5      433.75      416.06     13.77 o 
  10  -4   5     1430.14     1391.97     40.98 o 
  11  -4   5      253.86      254.49     11.25 o 
  12  -4   5      582.75      576.71     23.13 o 
  13  -4   5       53.78       62.11      5.87 o 
  14  -4   5      643.15      652.10     27.09 o 
  15  -4   5       70.73       71.74      4.80 o 
  16  -4   5      419.19      444.04     14.04 o 
 -16  -3   5       16.45       20.16      3.62 o 
 -15  -3   5      583.99      584.63     23.78 o 
 -14  -3   5      287.00      289.66     13.46 o 
 -13  -3   5      289.97      279.62     10.72 o 
 -12  -3   5      379.44      369.29     13.03 o 
 -11  -3   5     1582.24     1537.80     45.38 o 
 -10  -3   5     1221.05     1210.83     37.93 o 
  -9  -3   5      637.49      618.95     18.79 o 
  -8  -3   5     1409.46     1396.34     33.98 o 
  -7  -3   5     1390.06     1304.15     52.72 o 
  -6  -3   5     3312.69     3318.42    108.28 o 
  -5  -3   5      474.73      470.17     12.79 o 
  -4  -3   5     3248.57     3237.03    100.40 o 
  -3  -3   5      513.43      462.21     13.96 o 
  -2  -3   5     6401.95     6455.80    253.13 o 
  -1  -3   5      462.06      460.97     18.63 o 
   0  -3   5     3544.41     3623.72    108.58 o 
   1  -3   5     1006.33     1028.32     26.07 o 
   2  -3   5     2720.94     2815.77     63.22 o 
   3  -3   5     1926.15     1921.64     54.18 o 
   4  -3   5     3356.44     3474.98     96.19 o 
   5  -3   5      376.22      382.29     14.68 o 
   6  -3   5      820.54      875.28     24.38 o 
   7  -3   5     1987.40     2009.13     54.11 o 
   9  -3   5     1281.51     1245.10     37.96 o 
  10  -3   5      381.89      375.76     12.24 o 
  11  -3   5     1243.45     1231.51     39.75 o 
  12  -3   5       22.18       25.41      4.00 o 
  13  -3   5      815.64      817.43     32.40 o 
  14  -3   5        3.34        1.03      2.25 o 
  15  -3   5      726.77      756.29     22.75 o 
  16  -3   5       30.03       32.44      2.79 o 
 -16  -2   5      393.46      397.36     17.23 o 
 -15  -2   5       10.50       11.17      3.33 o 
 -14  -2   5      616.64      599.31     24.17 o 
 -13  -2   5       77.19       75.20      6.35 o 
 -12  -2   5      296.07      291.65     10.11 o 
 -11  -2   5      858.46      824.36     25.65 o 
 -10  -2   5      725.66      719.10     24.53 o 
  -9  -2   5     1412.30     1373.29     38.58 o 
  -8  -2   5     1495.21     1523.03     40.43 o 
  -7  -2   5     1387.84     1288.06     51.64 o 
  -6  -2   5      672.67      657.78     21.30 o 
  -5  -2   5     3781.55     3794.31    113.38 o 
  -4  -2   5      330.53      329.88     10.64 o 
  -3  -2   5     6544.87     6526.25    217.36 o 
  -2  -2   5      428.97      408.47     11.37 o 
  -1  -2   5     4740.46     4733.88    137.68 o 
   0  -2   5      141.02      160.94      5.63 o 
   1  -2   5     7023.68     7011.10    166.19 o 
   2  -2   5     3051.25     3040.19     70.15 o 
   3  -2   5     3437.50     3359.54     84.84 o 
   4  -2   5     4636.49     4539.69    121.49 o 
   5  -2   5     4443.30     4317.52    165.46 o 
   6  -2   5     1069.72     1067.44     27.79 o 
   7  -2   5     2186.50     2175.16     62.03 o 
   8  -2   5     1020.72     1007.69     29.49 o 
   9  -2   5      534.21      520.56     14.23 o 
  10  -2   5     1497.41     1458.51     40.34 o 
  11  -2   5       47.54       53.66      3.97 o 
  12  -2   5      783.40      776.60     27.39 o 
  13  -2   5       50.31       52.80      4.09 o 
  14  -2   5      266.85      261.39     10.79 o 
  15  -2   5        5.66        9.15      2.35 o 
  16  -2   5      232.86      243.10      8.27 o 
 -16  -1   5       93.96       95.86      6.67 o 
 -15  -1   5      434.03      415.37     17.87 o 
 -14  -1   5      174.97      163.96      9.57 o 
 -13  -1   5      509.52      489.61     22.38 o 
 -12  -1   5      153.22      149.72      8.73 o 
 -11  -1   5      714.12      700.60     18.72 o 
 -10  -1   5     1026.42     1013.85     30.92 o 
  -9  -1   5     1136.81     1138.94     28.66 o 
  -8  -1   5     1980.09     2019.18     51.26 o 
  -7  -1   5      692.74      683.03     21.71 o 
  -6  -1   5     1483.67     1508.75     38.48 o 
  -5  -1   5      113.46      132.12      3.79 o 
  -4  -1   5     4730.05     4824.33    132.55 o 
  -3  -1   5       45.95       57.08      2.32 o 
  -2  -1   5     7168.61     7588.19    185.05 o 
  -1  -1   5     1040.00      992.36     26.28 o 
   0  -1   5     9688.22     9659.96    252.37 o 
   1  -1   5     4506.08     4508.22    105.28 o 
   2  -1   5     5817.47     5927.60    145.51 o 
   3  -1   5       87.69      102.44      3.08 o 
   4  -1   5     3327.42     3201.39     75.97 o 
   5  -1   5     2918.40     2802.44    100.21 o 
   6  -1   5     2527.82     2433.57     74.51 o 
   7  -1   5     1850.69     1861.44     54.19 o 
   8  -1   5      798.86      761.30     22.72 o 
   9  -1   5      919.14      942.92     24.01 o 
  10  -1   5       37.13       43.04      3.04 o 
  11  -1   5     1287.34     1270.73     35.58 o 
  12  -1   5      221.77      217.63      8.13 o 
  13  -1   5      751.41      728.56     22.58 o 
  14  -1   5       11.55       16.52      2.59 o 
  15  -1   5      604.90      609.12     16.84 o 
  16  -1   5       47.89       53.29      3.39 o 
 -16   0   5      239.05      239.19     11.74 o 
 -15   0   5       21.02       27.57      4.08 o 
 -14   0   5      814.06      782.84     31.09 o 
 -13   0   5      975.26      934.89     36.20 o 
 -12   0   5      589.86      574.08     23.47 o 
 -11   0   5      351.21      365.78     15.89 o 
 -10   0   5     1185.96     1144.39     42.57 o 
  -9   0   5      653.02      667.79     18.17 o 
  -8   0   5        4.99        8.12      2.04 o 
  -7   0   5     2808.30     2926.49    113.33 o 
  -6   0   5     2741.33     2696.95     93.79 o 
  -5   0   5     8863.23     9339.20    315.13 o 
  -4   0   5     1208.21     1148.19     31.79 o 
  -3   0   5     1431.71     1603.00     44.04 o 
  -2   0   5       13.99       25.79      1.71 o 
  -1   0   5     7311.85     7899.56    262.38 o 
   0   0   5        1.17        6.29      0.71 o 
   1   0   5     3139.94     3200.08     68.87 o 
   2   0   5       18.18       26.55      1.51 o 
   3   0   5     4255.73     4362.50     94.13 o 
   4   0   5     2431.55     2545.11     55.32 o 
   5   0   5       55.64       51.76      2.42 o 
   6   0   5      397.72      407.24     16.74 o 
   7   0   5      172.12      194.54      6.97 o 
   8   0   5     3999.03     4049.97    103.18 o 
   9   0   5      920.10      914.05     20.76 o 
  10   0   5      759.98      767.67     20.70 o 
  11   0   5      151.57      149.63      5.18 o 
  12   0   5     1259.91     1244.49     30.75 o 
  13   0   5      182.39      187.22      6.50 o 
  14   0   5      466.68      467.60     15.09 o 
  15   0   5       20.62       20.16      2.48 o 
  16   0   5      549.77      575.20     20.14 o 
 -16   1   5       83.46       87.11      6.48 o 
 -15   1   5      411.66      392.45     17.66 o 
 -14   1   5      187.43      174.09      9.73 o 
 -13   1   5      622.77      604.98     23.02 o 
 -12   1   5      162.08      164.38      8.91 o 
 -11   1   5      634.79      624.87     26.40 o 
 -10   1   5      968.30      973.13     37.44 o 
  -9   1   5     1072.75     1089.53     41.52 o 
  -8   1   5     2012.10     1968.19     75.90 o 
  -7   1   5      537.50      538.33     25.12 o 
  -6   1   5     1458.43     1463.24     42.38 o 
  -5   1   5      149.95      163.10      8.06 o 
  -4   1   5     4804.13     4987.37    146.38 o 
  -3   1   5       54.16       69.12      2.84 o 
  -2   1   5     6385.00     6895.23    241.97 o 
  -1   1   5     1115.49     1092.31     31.28 o 
   0   1   5    10124.97    10609.63    274.22 o 
   1   1   5     4602.75     4726.05    112.60 o 
   2   1   5     6534.45     6879.72    147.55 o 
   3   1   5       20.43       98.59      8.83 o 
   4   1   5     3419.25     3280.71     74.26 o 
   5   1   5     3195.12     3177.40     81.42 o 
   6   1   5     2385.96     2317.72     62.02 o 
   7   1   5     1881.46     1917.19     54.14 o 
   8   1   5      933.83      913.49     20.64 o 
   9   1   5      818.58      825.45     18.06 o 
  10   1   5       72.30       63.77      6.09 o 
  11   1   5     1182.43     1150.52     27.25 o 
  12   1   5      223.49      219.56      6.55 o 
  13   1   5      675.84      662.11     19.20 o 
  14   1   5       12.18       15.93      2.10 o 
  15   1   5      610.85      612.71     17.97 o 
  16   1   5       38.62       41.19      3.28 o 
 -16   2   5      406.60      396.95     21.18 o 
 -15   2   5        1.13        4.32      3.50 o 
 -14   2   5      598.58      562.59     23.88 o 
 -13   2   5      117.31      113.97      7.16 o 
 -12   2   5      244.34      239.95     12.54 o 
 -11   2   5      819.95      779.03     31.05 o 
 -10   2   5      945.51      923.16     38.95 o 
  -9   2   5     1459.20     1458.70     51.42 o 
  -8   2   5     1325.59     1326.45     45.83 o 
  -7   2   5     1477.46     1438.75     42.27 o 
  -6   2   5      791.09      763.65     25.03 o 
  -5   2   5     3755.78     3908.65    130.80 o 
  -4   2   5      344.73      354.85     11.04 o 
  -3   2   5     6043.01     6570.81    240.51 o 
  -2   2   5      410.73      387.26     13.91 o 
  -1   2   5     5469.02     5625.82    169.75 o 
   0   2   5      165.62      187.96      5.45 o 
   1   2   5     6315.19     6507.34    178.21 o 
   2   2   5     2996.97     3056.52     70.47 o 
   3   2   5     3558.98     3535.98     75.75 o 
   4   2   5     4523.84     4495.58     93.85 o 
   5   2   5     4390.50     4420.42    101.42 o 
   6   2   5     1008.04      998.76     22.93 o 
   7   2   5     2191.75     2172.55     53.49 o 
   8   2   5     1193.94     1197.04     25.42 o 
   9   2   5      448.84      446.96     11.55 o 
  10   2   5     1339.35     1317.70     32.86 o 
  11   2   5       51.84       49.36      2.93 o 
  12   2   5      843.12      827.23     20.24 o 
  13   2   5       46.27       50.79      2.82 o 
  14   2   5      317.12      314.20      9.13 o 
  15   2   5        3.34        3.91      1.76 o 
  16   2   5      243.07      238.32      9.02 o 
 -16   3   5       23.60       25.49      4.67 o 
 -15   3   5      590.13      568.65     23.66 o 
 -14   3   5      259.65      257.33     13.04 o 
 -13   3   5      329.22      310.25     13.99 o 
 -12   3   5      366.81      365.40     16.20 o 
 -11   3   5     1410.70     1403.65     54.46 o 
 -10   3   5     1306.12     1268.22     45.83 o 
  -9   3   5      779.25      751.94     32.83 o 
  -8   3   5     1258.44     1228.34     42.57 o 
  -7   3   5     1515.30     1465.32     38.10 o 
  -6   3   5     3266.02     3314.57    115.78 o 
  -5   3   5      415.35      395.59     22.62 o 
  -4   3   5     3942.43     3837.84    163.32 o 
  -3   3   5      480.61      446.76     14.27 o 
  -2   3   5     6156.80     6560.59    216.07 o 
  -1   3   5      421.13      452.67     13.00 o 
   0   3   5     3475.20     3620.82     99.31 o 
   1   3   5      850.97      900.30     24.11 o 
   2   3   5     2486.15     2633.58     67.61 o 
   3   3   5     2036.34     2068.65     53.68 o 
   4   3   5     3037.14     2986.80     93.91 o 
   5   3   5      420.95      443.78      9.14 o 
   6   3   5      891.72      916.42     18.60 o 
   7   3   5     1754.07     1785.72     40.64 o 
   8   3   5       93.11      108.00      3.37 o 
   9   3   5     1358.89     1357.08     29.41 o 
  10   3   5      341.91      329.31      9.51 o 
  11   3   5     1482.10     1477.02     32.91 o 
  12   3   5       23.84       29.37      2.18 o 
  13   3   5      802.06      807.33     19.72 o 
  14   3   5        2.53        3.74      1.57 o 
  15   3   5      646.51      655.30     21.17 o 
  16   3   5       34.43       36.22      6.89 o 
 -16   4   5      310.86      340.80     14.30 o 
 -15   4   5      299.02      282.75     16.19 o 
 -14   4   5      402.64      387.62     17.76 o 
 -13   4   5      215.08      214.46     11.28 o 
 -12   4   5      778.28      750.50     30.44 o 
 -11   4   5      257.54      263.25     12.70 o 
 -10   4   5      321.17      312.02     16.55 o 
  -9   4   5     1063.75     1029.74     33.65 o 
  -8   4   5      551.07      545.65     19.60 o 
  -7   4   5     2419.00     2373.29     63.13 o 
  -6   4   5      252.83      260.34     23.01 o 
  -5   4   5     2829.40     2784.64    147.76 o 
  -4   4   5     1458.66     1457.73     50.02 o 
  -3   4   5     7062.05     7132.18    322.03 o 
  -2   4   5       40.91       48.91      2.59 o 
  -1   4   5     2518.00     2527.64     79.10 o 
   0   4   5     2292.06     2196.24     56.04 o 
   1   4   5     7886.42     8136.78    212.52 o 
   2   4   5      564.10      562.78     14.21 o 
   3   4   5     1491.59     1428.83     46.38 o 
   4   4   5      277.56      271.17      9.84 o 
   5   4   5     1628.89     1566.57     32.50 o 
   6   4   5     3887.00     3860.04     77.69 o 
   7   4   5      471.44      472.45     10.53 o 
   8   4   5     1115.37     1125.49     24.17 o 
   9   4   5      419.71      414.35     10.36 o 
  10   4   5     1440.23     1421.38     33.58 o 
  11   4   5      266.70      266.76      6.75 o 
  12   4   5      526.08      529.82     13.79 o 
  13   4   5       59.94       64.88      3.23 o 
  14   4   5      669.94      672.10     16.02 o 
  15   4   5       76.21       80.82      4.98 o 
  16   4   5      415.94      436.34     29.75 o 
 -16   5   5       30.98       32.33      8.30 o 
 -15   5   5      367.38      354.24     18.48 o 
 -14   5   5      128.40      119.94      9.13 o 
 -13   5   5      546.96      513.19     26.19 o 
 -12   5   5      440.09      404.64     17.30 o 
 -11   5   5      681.63      666.65     25.41 o 
 -10   5   5      333.04      331.11     14.36 o 
  -8   5   5      744.16      751.28     20.87 o 
  -7   5   5      432.14      432.98     11.73 o 
  -6   5   5     3279.32     3244.85     87.04 o 
  -5   5   5      251.22      239.68      6.71 o 
  -4   5   5     2960.92     2915.48    115.21 o 
  -3   5   5      937.91      894.53     34.71 o 
  -2   5   5     3573.68     3498.83    169.06 o 
  -1   5   5      466.25      449.07     18.29 o 
   0   5   5     5728.35     6246.46    232.16 o 
   1   5   5      267.94      275.01      9.87 o 
   2   5   5     5408.67     5260.77    163.19 o 
   3   5   5     3249.52     3168.97     99.05 o 
   4   5   5     3037.47     2925.27     82.53 o 
   5   5   5      823.58      810.56     23.51 o 
   6   5   5     1032.13      993.20     23.11 o 
   7   5   5     1084.39     1130.75     23.88 o 
   8   5   5      863.31      865.12     20.11 o 
   9   5   5     1338.57     1364.96     29.84 o 
  10   5   5      801.29      798.54     17.60 o 
  11   5   5      645.12      662.83     17.05 o 
  12   5   5      106.16      111.93      3.91 o 
  13   5   5      679.42      699.32     15.39 o 
  14   5   5       26.30       28.83      2.95 o 
  15   5   5      299.14      301.92     10.59 o 
 -15   6   5       75.34       76.87      7.05 o 
 -14   6   5      348.00      336.90     18.81 o 
 -13   6   5      131.24      120.79      9.64 o 
 -12   6   5      328.29      334.58     17.55 o 
 -11   6   5      374.30      358.03     15.97 o 
 -10   6   5      948.71      931.05     35.81 o 
  -9   6   5     2173.76     2164.78     60.89 o 
  -8   6   5      748.28      735.61     17.42 o 
  -7   6   5     1444.27     1411.50     37.61 o 
  -6   6   5      463.55      445.52     13.73 o 
  -5   6   5     1368.10     1321.52     36.80 o 
  -4   6   5       86.97       94.54      3.08 o 
  -3   6   5     2952.32     2959.15     77.19 o 
  -2   6   5      388.45      361.18     26.41 o 
  -1   6   5     5395.80     5598.09    365.29 o 
   0   6   5      424.24      452.76     16.09 o 
   1   6   5     1175.83     1146.41     35.80 o 
   2   6   5      455.17      434.14     18.97 o 
   3   6   5     1998.12     1954.07     62.22 o 
   4   6   5     1247.86     1223.08     35.89 o 
   5   6   5     2093.02     2082.81     55.00 o 
   6   6   5     1401.90     1409.52     27.65 o 
   7   6   5     1565.44     1598.64     29.75 o 
   8   6   5     1210.57     1235.20     24.01 o 
   9   6   5       37.21       50.19      2.21 o 
  10   6   5      583.06      579.70     10.98 o 
  11   6   5       93.87       96.32      3.44 o 
  12   6   5      913.45      958.35     21.64 o 
  13   6   5       24.46       26.15      2.87 o 
  14   6   5      514.01      538.53     20.11 o 
  15   6   5       15.49       17.94      2.74 o 
 -15   7   5      259.98      267.02     15.25 o 
 -14   7   5       85.46       87.65      8.15 o 
 -13   7   5      780.38      757.64     38.29 o 
 -12   7   5      481.57      458.37     24.08 o 
 -11   7   5      121.72      121.83      9.00 o 
 -10   7   5      592.59      609.96     30.56 o 
  -9   7   5      585.89      588.01     31.35 o 
  -8   7   5     1265.75     1233.45     31.70 o 
  -7   7   5      523.55      520.87     14.23 o 
  -6   7   5     1423.96     1391.60     36.72 o 
  -5   7   5      243.09      238.99      8.70 o 
  -4   7   5     4253.19     4157.50    107.27 o 
  -3   7   5      505.97      480.86     13.52 o 
  -2   7   5     2044.39     1967.98     49.36 o 
  -1   7   5       55.99       63.60      3.34 o 
   0   7   5     2415.01     2452.90     81.15 o 
   1   7   5      361.54      357.49     13.92 o 
   2   7   5     3500.67     3553.51    122.79 o 
   3   7   5      938.48      911.42     30.87 o 
   4   7   5     1185.83     1183.86     46.63 o 
   5   7   5     1472.85     1465.50     40.97 o 
   6   7   5      619.35      615.12     12.27 o 
   7   7   5      424.13      424.15      8.10 o 
   8   7   5      668.96      676.51     15.04 o 
   9   7   5     1081.57     1113.97     24.75 o 
  10   7   5       56.88       61.15      2.83 o 
  11   7   5     1052.86     1078.00     27.81 o 
  12   7   5       22.12       25.39      2.79 o 
  13   7   5      568.34      581.87     20.19 o 
  14   7   5       23.26       21.95      3.48 o 
  15   7   5      306.09      312.70     16.95 o 
 -15   8   5       59.66       68.94      5.93 o 
 -14   8   5      242.27      237.23     13.00 o 
 -13   8   5      291.31      275.22     14.90 o 
 -12   8   5      415.65      389.26     20.77 o 
 -11   8   5      188.41      194.68     12.56 o 
 -10   8   5      673.29      664.95     26.77 o 
  -9   8   5      386.33      378.76     17.29 o 
  -8   8   5        9.88       20.78      2.83 o 
  -7   8   5     2078.81     2068.21     55.36 o 
  -6   8   5      268.80      277.57      5.77 o 
  -5   8   5     1683.20     1709.84     31.01 o 
  -4   8   5      418.15      407.13     11.49 o 
  -3   8   5     1994.98     1966.08     53.51 o 
  -2   8   5       77.81       89.09      3.62 o 
  -1   8   5     5350.75     5296.68    153.82 o 
   0   8   5      747.50      726.92     25.36 o 
   1   8   5     1191.77     1155.14     39.24 o 
   2   8   5      765.54      752.06     26.99 o 
   3   8   5     3498.68     3479.02     90.73 o 
   4   8   5      427.80      444.83     14.51 o 
   5   8   5     1068.97     1092.87     22.62 o 
   6   8   5      847.18      886.63     18.90 o 
   7   8   5      171.69      182.31      4.83 o 
   8   8   5     1935.55     2005.68     42.26 o 
   9   8   5      498.52      530.31     13.58 o 
  10   8   5      399.90      406.15     16.04 o 
  11   8   5      218.19      221.62      9.91 o 
  12   8   5      512.74      485.07     20.85 o 
  13   8   5       14.62       15.44      3.30 o 
  14   8   5      519.23      517.80     25.89 o 
 -14   9   5       79.00       88.86      6.49 o 
 -13   9   5      464.58      471.25     23.73 o 
 -12   9   5      172.27      188.96      9.20 o 
 -11   9   5      306.35      320.57     12.07 o 
 -10   9   5      565.23      550.45     27.72 o 
  -9   9   5      383.85      390.22     14.74 o 
  -8   9   5      816.63      780.87     40.73 o 
  -7   9   5      474.97      482.44     13.23 o 
  -6   9   5     1377.65     1428.94     25.21 o 
  -5   9   5      121.99      132.46      3.24 o 
  -4   9   5     2112.85     2127.59     45.01 o 
  -3   9   5      434.13      437.05      8.84 o 
  -2   9   5     2180.40     2183.19     48.03 o 
  -1   9   5       89.98       87.98      2.79 o 
   0   9   5     1422.20     1378.44     33.04 o 
   1   9   5      532.99      519.15     12.32 o 
   2   9   5     3015.47     2972.54     63.25 o 
   3   9   5      755.48      762.01     15.64 o 
   4   9   5      417.95      411.48      8.68 o 
   5   9   5      824.77      845.22     16.92 o 
   6   9   5      957.29      952.42     19.74 o 
   7   9   5     1022.55     1049.94     19.32 o 
   8   9   5      399.23      392.42     10.23 o 
   9   9   5      582.58      592.81     18.62 o 
  10   9   5       15.67       16.91      2.61 o 
  11   9   5      868.68      867.10     32.49 o 
  12   9   5      126.66      116.36      7.00 o 
  13   9   5      278.24      283.63     15.97 o 
  14   9   5       34.74       39.15      4.97 o 
 -14  10   5      202.37      231.17     12.29 o 
 -13  10   5       62.12       67.36      5.66 o 
 -12  10   5      417.66      440.62     15.26 o 
 -11  10   5      790.29      822.26     24.37 o 
 -10  10   5      172.02      179.06      7.18 o 
  -9  10   5      500.02      497.54     16.25 o 
  -8  10   5      845.37      872.00     20.21 o 
  -7  10   5     1214.45     1218.18     27.15 o 
  -6  10   5      273.79      277.72      6.66 o 
  -5  10   5     1030.35     1038.57     18.40 o 
  -4  10   5      196.15      213.80      4.61 o 
  -3  10   5     1794.22     1809.23     35.07 o 
  -2  10   5      243.09      253.69      5.56 o 
  -1  10   5     1450.97     1460.52     26.05 o 
   0  10   5      323.43      311.10      6.29 o 
   1  10   5     1753.88     1768.97     32.95 o 
   2  10   5      730.98      752.51     14.07 o 
   3  10   5      721.19      742.88     15.02 o 
   4  10   5      740.39      755.60     14.84 o 
   5  10   5     1467.41     1530.52     34.13 o 
   6  10   5      904.36      935.99     23.67 o 
   7  10   5      253.06      259.03      7.16 o 
   8  10   5      348.69      346.02     11.63 o 
   9  10   5      253.94      251.36      8.90 o 
  10  10   5      854.39      841.73     31.18 o 
  11  10   5       28.81       32.71      3.99 o 
  12  10   5      523.24      508.62     35.61 o 
  13  10   5       52.73       48.86      4.15 o 
  14  10   5      431.91      437.07     21.72 o 
 -13  11   5      146.57      150.82      6.63 o 
 -12  11   5      190.49      198.38      8.51 o 
 -11  11   5      404.64      416.86     17.55 o 
 -10  11   5      358.35      353.65     14.64 o 
  -9  11   5      168.02      171.14      7.54 o 
  -8  11   5      800.51      808.75     22.18 o 
  -7  11   5       78.81       79.20      2.87 o 
  -6  11   5     1378.64     1407.70     28.38 o 
  -5  11   5      257.26      250.97      6.56 o 
  -4  11   5      582.79      600.58     12.77 o 
  -3  11   5      138.87      131.48      3.46 o 
  -2  11   5     2748.47     2756.98     52.05 o 
  -1  11   5      290.03      307.44      6.64 o 
   0  11   5     1108.05     1129.39     19.48 o 
   1  11   5      182.13      194.09      4.41 o 
   2  11   5     1132.45     1175.54     27.36 o 
   3  11   5      509.57      533.90     13.04 o 
   4  11   5      874.23      913.48     24.57 o 
   5  11   5      402.55      414.72     14.22 o 
   6  11   5     1059.20     1115.34     29.34 o 
   7  11   5      959.02      983.21     24.05 o 
   8  11   5      153.82      157.39     10.05 o 
   9  11   5      449.31      437.89     22.89 o 
  10  11   5      163.42      172.20     11.45 o 
  11  11   5      386.13      369.60     13.80 o 
  12  11   5       66.35       66.28      4.94 o 
  13  11   5      422.77      421.84     15.46 o 
 -13  12   5      110.84      120.39     12.55 o 
 -12  12   5      385.46      415.95     13.66 o 
 -11  12   5      253.22      256.57     11.78 o 
 -10  12   5       78.53       86.39      4.90 o 
  -9  12   5      345.84      358.50     13.91 o 
  -8  12   5      321.86      334.68     10.34 o 
  -7  12   5      423.40      443.58     11.06 o 
  -6  12   5       49.62       56.51      2.71 o 
  -5  12   5     1883.47     1911.71     49.09 o 
  -4  12   5      109.99      128.09      4.10 o 
  -3  12   5     1036.19     1041.62     23.18 o 
  -2  12   5       78.11       73.70      2.76 o 
  -1  12   5      528.38      523.59     12.11 o 
   0  12   5      462.23      451.70      9.65 o 
   1  12   5     2694.49     2649.87     52.03 o 
   2  12   5       65.78       65.88      2.81 o 
   3  12   5     1065.24     1030.10     26.97 o 
   4  12   5      476.70      478.86     13.70 o 
   5  12   5      193.48      194.81      7.09 o 
   6  12   5      442.61      453.10     15.64 o 
   7  12   5      230.06      224.84      8.36 o 
   8  12   5      330.25      320.14     17.94 o 
   9  12   5      268.01      265.14     14.86 o 
  10  12   5      758.38      758.06     26.15 o 
  11  12   5       37.92       40.65      3.99 o 
  12  12   5      320.53      328.68     12.87 o 
 -12  13   5      172.72      158.44      9.73 o 
 -11  13   5      275.72      285.38     11.42 o 
 -10  13   5      196.07      191.85      7.88 o 
  -9  13   5      321.83      331.70     10.42 o 
  -8  13   5      745.52      770.15     18.67 o 
  -7  13   5       32.79       42.58      3.16 o 
  -6  13   5      635.01      662.86     15.77 o 
  -5  13   5       89.87       92.19      3.41 o 
  -4  13   5      892.84      892.58     21.15 o 
  -3  13   5       58.09       55.22      2.52 o 
  -2  13   5     1456.25     1452.05     33.24 o 
  -1  13   5       51.62       60.26      2.52 o 
   0  13   5     1169.96     1140.74     23.44 o 
   1  13   5      131.97      127.16      4.23 o 
   2  13   5      256.11      262.20      7.17 o 
   3  13   5      229.48      226.58      6.33 o 
   4  13   5      927.23      872.16     22.76 o 
   5  13   5      296.77      299.06      9.78 o 
   6  13   5      405.14      395.03     12.74 o 
   7  13   5      605.87      615.10     18.18 o 
   8  13   5       95.09       84.24      6.47 o 
   9  13   5      747.34      724.03     30.73 o 
  10  13   5      110.41      110.17      6.28 o 
  11  13   5      168.73      168.97      9.27 o 
  12  13   5       40.36       36.13      3.48 o 
 -11  14   5      268.20      253.53     15.04 o 
 -10  14   5      171.78      158.83      8.48 o 
  -9  14   5      478.21      469.92     12.92 o 
  -8  14   5      303.71      297.95      7.74 o 
  -7  14   5      242.12      232.26      7.67 o 
  -6  14   5      176.36      163.06      4.99 o 
  -5  14   5      885.43      873.53     20.52 o 
  -4  14   5       95.43      108.33      3.71 o 
  -3  14   5      706.43      698.56     16.57 o 
  -2  14   5       18.71       16.03      1.39 o 
  -1  14   5      923.43      922.28     21.81 o 
   0  14   5      122.04      127.98      4.15 o 
   1  14   5      700.67      717.90     18.95 o 
   2  14   5       91.19       99.84      4.35 o 
   3  14   5      768.41      772.24     20.89 o 
   4  14   5      748.41      737.89     19.93 o 
   5  14   5      351.95      378.35     11.83 o 
   6  14   5      156.32      162.94      6.61 o 
   7  14   5      532.32      544.16     19.02 o 
   8  14   5      262.36      260.52     11.18 o 
   9  14   5       67.73       71.95      5.10 o 
  10  14   5      467.21      446.68     22.32 o 
  11  14   5       25.02       27.60      3.27 o 
 -10  15   5      191.43      180.30      9.07 o 
  -9  15   5      157.18      164.74      7.55 o 
  -8  15   5      541.58      533.50     14.90 o 
  -7  15   5       77.64       86.96      3.55 o 
  -6  15   5      413.31      408.15     11.49 o 
  -5  15   5       53.54       52.47      3.08 o 
  -4  15   5      779.52      752.47     19.71 o 
  -3  15   5      172.46      164.86      5.58 o 
  -2  15   5      581.78      578.44     15.81 o 
  -1  15   5       87.04       91.92      3.83 o 
   0  15   5      754.71      747.40     17.48 o 
   1  15   5      222.25      226.01      7.48 o 
   2  15   5      519.64      522.38     14.89 o 
   3  15   5      162.13      156.87      5.73 o 
   4  15   5      494.26      474.17     13.35 o 
   5  15   5      417.49      410.19     12.69 o 
   6  15   5      228.15      228.02      8.66 o 
   7  15   5      412.80      397.72     14.97 o 
   8  15   5      182.85      168.37      8.08 o 
   9  15   5      303.56      285.01     14.73 o 
  10  15   5       54.85       53.15      4.25 o 
  -9  16   5      102.67      107.11      4.51 o 
  -8  16   5       21.77       23.34      2.27 o 
  -7  16   5      675.50      654.24     21.20 o 
  -6  16   5      134.53      131.67      5.83 o 
  -5  16   5      325.73      324.62      9.30 o 
  -4  16   5       72.95       77.36      3.29 o 
  -3  16   5      567.74      565.44     18.37 o 
  -2  16   5       69.85       65.75      4.03 o 
  -1  16   5      699.72      684.91     18.06 o 
   0  16   5      118.56      124.78      4.20 o 
   1  16   5      572.71      541.25     15.17 o 
   2  16   5      245.89      236.17      7.85 o 
   3  16   5      582.13      558.44     15.47 o 
   4  16   5       32.13       34.08      2.68 o 
   5  16   5      213.02      205.23      6.52 o 
   6  16   5      292.57      287.15     11.53 o 
   7  16   5       58.14       53.32      6.11 o 
   8  16   5      349.24      339.79     17.07 o 
   9  16   5      157.58      150.92      7.45 o 
  -8  17   5      148.06      142.86     10.25 o 
  -7  17   5      136.23      133.47      9.90 o 
  -6  17   5      452.50      443.31     16.32 o 
  -5  17   5        1.56        4.83      1.41 o 
  -4  17   5      611.41      599.25     19.54 o 
  -3  17   5        0.96        0.42      1.10 o 
  -2  17   5      455.99      453.41     15.51 o 
  -1  17   5        4.13        6.69      1.96 o 
   0  17   5      402.05      402.06     13.59 o 
   1  17   5       17.58       20.25      1.78 o 
   2  17   5      651.51      648.77     17.22 o 
   3  17   5      156.76      159.94      5.93 o 
   4  17   5      153.00      156.91      6.81 o 
   5  17   5      239.38      235.37      6.99 o 
   6  17   5      215.88      216.77      7.76 o 
   7  17   5      245.00      245.66     10.25 o 
  -6  18   5       12.26       10.34      3.07 o 
  -5  18   5      122.51      116.61      7.39 o 
  -4  18   5        3.67       -1.35      2.81 o 
  -3  18   5      564.74      549.70     17.70 o 
  -2  18   5       24.04       19.92      2.08 o 
  -1  18   5      585.70      584.58     18.84 o 
   0  18   5       18.57       21.32      2.38 o 
   1  18   5      240.61      243.90      6.66 o 
   2  18   5      195.58      195.25      5.60 o 
   3  18   5      232.88      229.17      7.47 o 
   4  18   5       67.41       69.71      3.58 o 
   5  18   5      441.17      442.65     13.16 o 
  -3  19   5        2.65        5.15      2.87 o 
  -2  19   5      291.23      301.25     13.72 o 
  -1  19   5        1.00        0.47      2.61 o 
   0  19   5      307.06      291.76      9.88 o 
   1  19   5       45.24       40.10      2.83 o 
   2  19   5      306.31      299.10      8.87 o 
   3  19   5      145.96      149.93     10.43 o 
  -5 -18   6       24.72       29.55      5.18 o 
  -4 -18   6      408.55      470.65     34.17 o 
  -3 -18   6       17.39       16.96      6.54 o 
  -2 -18   6      323.05      369.35     28.67 o 
  -1 -18   6       57.88       54.96      9.19 o 
   0 -18   6      272.40      303.60     25.30 o 
   1 -18   6       90.67      101.27     12.73 o 
   2 -18   6      375.33      408.58     28.50 o 
   3 -18   6       84.50       93.49     12.19 o 
   4 -18   6      374.55      410.55     30.27 o 
  -7 -17   6      207.12      240.78     14.56 o 
  -6 -17   6       56.81       65.72      7.34 o 
  -5 -17   6      541.01      607.41     43.23 o 
  -4 -17   6       81.97       86.24     11.84 o 
  -3 -17   6      402.08      417.65     31.69 o 
  -2 -17   6       29.61       32.86      7.77 o 
  -1 -17   6      498.38      508.73     38.79 o 
   0 -17   6      101.13      110.29     13.26 o 
   1 -17   6      454.54      494.27     36.84 o 
   2 -17   6      130.85      148.49     15.38 o 
   3 -17   6      448.00      453.35     34.36 o 
   4 -17   6      161.03      160.36     17.33 o 
   5 -17   6       63.61       65.74      9.90 o 
   6 -17   6      133.82      138.60     14.32 o 
   7 -17   6      205.14      221.43     19.81 o 
  -8 -16   6      274.98      302.10     17.32 o 
  -7 -16   6       90.30      105.00     13.96 o 
  -6 -16   6      463.34      486.60     24.34 o 
  -5 -16   6       48.74       55.84      9.54 o 
  -4 -16   6      368.35      403.04     30.98 o 
  -3 -16   6       24.62       24.20      7.60 o 
  -2 -16   6      613.91      660.40     47.86 o 
  -1 -16   6      147.20      152.39     16.80 o 
   0 -16   6      866.69      917.78     63.18 o 
   1 -16   6        4.75        8.48      6.36 o 
   2 -16   6      212.73      233.09     20.34 o 
   4 -16   6      301.95      310.71     28.31 o 
   6 -16   6      371.74      397.40     30.09 o 
   7 -16   6      130.68      134.35     14.85 o 
   8 -16   6       49.05       59.91      6.43 o 
 -10 -15   6      108.28      126.89      9.69 o 
  -8 -15   6       63.51       68.68      7.49 o 
  -7 -15   6      557.12      615.72     30.85 o 
  -6 -15   6       81.53       96.49     12.02 o 
  -5 -15   6      428.11      472.75     36.30 o 
  -4 -15   6       19.89       16.43      6.54 o 
  -3 -15   6      975.18     1019.54     67.66 o 
  -2 -15   6       12.24       14.13      6.36 o 
  -1 -15   6      624.74      606.03     45.91 o 
   0 -15   6       48.94       48.24      9.01 o 
   1 -15   6      349.50      359.99     31.86 o 
   2 -15   6      193.44      208.66     22.28 o 
   3 -15   6      413.27      450.76     33.64 o 
   4 -15   6      210.63      210.45     19.28 o 
   5 -15   6      272.10      254.75     23.00 o 
   6 -15   6      713.37      716.46     50.54 o 
   7 -15   6      197.43      189.50     12.26 o 
   8 -15   6      234.38      251.31     15.43 o 
   9 -15   6       98.49      108.97      8.74 o 
 -11 -14   6      182.71      186.74     13.62 o 
 -10 -14   6      188.73      204.69     13.25 o 
  -9 -14   6      174.96      197.93     12.69 o 
  -8 -14   6      312.07      341.16     26.72 o 
  -7 -14   6       91.41      109.07      9.56 o 
  -6 -14   6      917.29      953.71     62.14 o 
  -5 -14   6        5.17        7.24      6.01 o 
  -4 -14   6      714.91      724.97     56.93 o 
  -3 -14   6       40.72       50.71      9.01 o 
  -2 -14   6      381.11      388.38     30.27 o 
  -1 -14   6       11.92       12.54      6.18 o 
   0 -14   6      827.35      835.12     56.43 o 
   1 -14   6      434.38      416.65     35.77 o 
   2 -14   6      940.38      929.91     65.52 o 
   3 -14   6      356.09      332.93     26.73 o 
   4 -14   6      499.75      490.83     37.91 o 
   5 -14   6      159.17      166.19     17.68 o 
   6 -14   6      155.36      163.54     16.27 o 
   7 -14   6      326.12      329.55     19.48 o 
   8 -14   6      158.81      155.67     11.27 o 
   9 -14   6      599.32      629.99     31.14 o 
  10 -14   6       16.55       16.77      4.24 o 
 -12 -13   6      308.88      327.51     21.68 o 
 -11 -13   6      396.83      415.49     26.38 o 
 -10 -13   6      228.76      237.33     15.13 o 
  -9 -13   6      226.85      233.31     15.76 o 
  -8 -13   6       46.20       46.24      6.23 o 
  -7 -13   6      489.35      504.89     26.40 o 
  -6 -13   6       20.32       30.03      7.60 o 
  -5 -13   6      682.69      714.93     51.24 o 
  -4 -13   6      172.46      152.24     15.74 o 
  -3 -13   6     1242.83     1254.39     81.11 o 
  -2 -13   6      121.53      119.50     14.14 o 
  -1 -13   6     1111.86     1101.92     82.48 o 
   0 -13   6       82.43       83.95     11.49 o 
   1 -13   6      872.99      876.77     56.98 o 
   2 -13   6      415.69      433.98     30.81 o 
   3 -13   6      552.92      540.09     42.35 o 
   5 -13   6      817.51      857.94     58.56 o 
   6 -13   6      578.25      592.94     44.66 o 
   8 -13   6      416.20      424.91     23.18 o 
   9 -13   6      120.87      136.81     10.05 o 
  10 -13   6      447.58      467.80     24.78 o 
  11 -13   6       75.90       84.52      7.80 o 
 -12 -12   6      118.98      123.93     11.05 o 
 -11 -12   6       98.30       99.48      6.60 o 
 -10 -12   6      351.67      371.75     20.90 o 
  -9 -12   6      148.50      160.38     11.87 o 
  -8 -12   6      701.43      726.73     36.46 o 
  -7 -12   6      583.29      578.60     29.92 o 
  -6 -12   6      689.41      723.13     48.76 o 
  -5 -12   6       38.51       40.28      7.60 o 
  -4 -12   6      871.09      811.82     59.12 o 
  -3 -12   6       80.20       95.25      6.91 o 
  -2 -12   6     1444.80     1444.20     67.83 o 
  -1 -12   6       23.60       32.15      4.95 o 
   0 -12   6      966.38      911.22     49.74 o 
   1 -12   6      323.22      317.03     17.47 o 
   2 -12   6     1246.91     1166.17     60.64 o 
   3 -12   6      278.68      260.44     23.89 o 
   4 -12   6      242.31      259.50     23.53 o 
   5 -12   6      487.63      484.45     38.79 o 
   6 -12   6      270.94      281.92     18.49 o 
   7 -12   6      418.74      417.87     22.04 o 
   8 -12   6      666.92      689.50     41.75 o 
   9 -12   6      309.01      317.87     18.87 o 
  10 -12   6       15.37       15.55      4.49 o 
  11 -12   6      651.11      663.92     37.94 o 
  12 -12   6       15.70       15.98      4.31 o 
 -13 -11   6      108.33      117.05      8.21 o 
 -12 -11   6      174.95      187.06     11.20 o 
 -11 -11   6      168.34      190.11      9.02 o 
 -10 -11   6      454.70      457.77     34.89 o 
  -9 -11   6     1002.40     1064.74     50.70 o 
  -8 -11   6       78.20       89.60     11.66 o 
  -7 -11   6      549.58      545.22     25.55 o 
  -6 -11   6      222.07      246.56     21.40 o 
  -5 -11   6     1670.02     1617.96    118.60 o 
  -4 -11   6       14.14       23.33      2.69 o 
  -3 -11   6      891.19      874.76     62.15 o 
  -2 -11   6      238.13      227.70      9.81 o 
  -1 -11   6     2188.68     2093.44     83.14 o 
   0 -11   6      611.84      588.86     22.27 o 
   1 -11   6      465.24      412.82     21.27 o 
   3 -11   6      856.84      792.88     44.25 o 
   4 -11   6     1053.02      986.40     49.77 o 
   5 -11   6      847.12      882.74     55.38 o 
   6 -11   6      573.92      561.22     24.70 o 
   7 -11   6      267.86      249.58     14.96 o 
   8 -11   6      665.01      671.97     35.45 o 
   9 -11   6       87.18       88.74      8.17 o 
  10 -11   6      358.38      387.34     20.56 o 
  11 -11   6      153.43      141.69     11.24 o 
  12 -11   6      466.84      502.20     26.99 o 
  13 -11   6       17.78       18.81      4.50 o 
 -14 -10   6      111.93      113.27      9.72 o 
 -13 -10   6      265.24      275.39     17.07 o 
 -12 -10   6      293.87      296.27     16.49 o 
 -11 -10   6      364.65      359.64     22.57 o 
 -10 -10   6      420.88      409.28     16.57 o 
  -9 -10   6      139.59      136.87      8.34 o 
  -8 -10   6      530.61      531.49     20.41 o 
  -7 -10   6      101.28      100.69      6.57 o 
  -6 -10   6     1831.37     1750.50     71.58 o 
  -5 -10   6       10.95       18.35      2.19 o 
  -4 -10   6     1207.92     1163.69     38.25 o 
  -3 -10   6       55.38       56.22      4.36 o 
  -2 -10   6     1424.81     1372.39     42.30 o 
  -1 -10   6       91.90       97.12      4.78 o 
   0 -10   6     1310.19     1302.96     55.36 o 
   1 -10   6      584.91      577.20     29.40 o 
   2 -10   6     2033.26     1879.65     91.82 o 
   3 -10   6      842.56      770.18     45.33 o 
   4 -10   6     1022.94     1003.16     48.76 o 
   5 -10   6      557.48      559.91     28.01 o 
   6 -10   6      424.29      457.10     20.30 o 
   7 -10   6      845.88      846.26     33.19 o 
   8 -10   6      215.39      228.90     14.52 o 
   9 -10   6      870.15      870.02     46.62 o 
  10 -10   6       70.82       70.46      7.77 o 
  11 -10   6      464.01      474.45     24.79 o 
  12 -10   6       45.85       53.11      6.55 o 
  13 -10   6      247.83      248.48     15.00 o 
 -14  -9   6      392.84      399.47     18.35 o 
 -13  -9   6      462.99      470.72     20.46 o 
 -12  -9   6      326.44      326.32     14.28 o 
 -11  -9   6      178.43      168.29      8.40 o 
 -10  -9   6      272.06      264.74      9.90 o 
  -9  -9   6     1096.47     1072.84     41.03 o 
  -8  -9   6      222.65      216.47     10.88 o 
  -7  -9   6      448.72      420.90     16.73 o 
  -6  -9   6      328.18      308.27     11.36 o 
  -5  -9   6     2574.45     2431.15     75.60 o 
  -4  -9   6      141.30      142.11      6.25 o 
  -3  -9   6     1866.89     1804.81     76.20 o 
  -2  -9   6      428.59      398.78     17.92 o 
  -1  -9   6     1999.54     1874.19     88.13 o 
   0  -9   6      762.61      730.87     32.25 o 
   1  -9   6     2181.32     2091.89    117.42 o 
   2  -9   6      349.58      319.18     19.03 o 
   3  -9   6     1553.98     1508.68     71.27 o 
   4  -9   6      663.70      650.51     33.24 o 
   6  -9   6     1032.33     1052.63     61.38 o 
   7  -9   6      539.97      570.43     23.92 o 
   8  -9   6      979.81      997.55     39.41 o 
   9  -9   6      109.17      116.29     10.24 o 
  10  -9   6      667.95      671.95     34.52 o 
  11  -9   6       36.21       40.72      5.93 o 
  12  -9   6      622.91      631.04     32.84 o 
  13  -9   6       14.25       17.04      4.62 o 
  14  -9   6      304.77      322.65     17.83 o 
 -14  -8   6       50.01       53.43      3.79 o 
 -13  -8   6      190.04      195.74      8.18 o 
 -12  -8   6      222.33      223.60     10.89 o 
 -11  -8   6      468.35      454.37     17.76 o 
 -10  -8   6      980.18      959.70     30.26 o 
  -9  -8   6      478.63      470.92     16.68 o 
  -8  -8   6      864.09      845.47     28.93 o 
  -7  -8   6      165.46      167.23      6.69 o 
  -6  -8   6     1274.08     1197.06     33.60 o 
  -5  -8   6      382.68      355.69     12.16 o 
  -4  -8   6     1549.07     1464.33     41.58 o 
  -3  -8   6      115.76      115.14      5.04 o 
  -2  -8   6     3270.39     3163.09    123.80 o 
  -1  -8   6      708.00      667.27     26.54 o 
   0  -8   6     2703.61     2567.22    120.73 o 
   1  -8   6       19.31       25.88      2.20 o 
   2  -8   6      385.58      384.07     22.28 o 
   3  -8   6      355.86      354.79     15.98 o 
   4  -8   6     1442.66     1399.12     69.15 o 
   5  -8   6     1510.89     1446.52     69.66 o 
   6  -8   6      674.77      636.97     26.96 o 
   7  -8   6      411.86      406.10     17.70 o 
   8  -8   6       86.77      101.27     14.49 o 
   9  -8   6      888.43      888.53     37.94 o 
  10  -8   6      168.34      161.90     11.05 o 
  11  -8   6      506.04      512.27     28.43 o 
  12  -8   6        2.68        3.08      4.12 o 
  13  -8   6      870.95      859.56     43.43 o 
  14  -8   6       23.05       28.61      4.99 o 
 -15  -7   6       83.34       86.54      8.65 o 
 -14  -7   6      310.52      304.22     13.96 o 
 -13  -7   6      149.48      149.07      7.02 o 
 -12  -7   6      445.27      426.92     15.40 o 
 -11  -7   6      403.23      405.86     16.74 o 
 -10  -7   6      126.60      120.76      7.08 o 
  -9  -7   6      651.31      627.36     18.20 o 
  -8  -7   6      834.78      807.15     23.01 o 
  -7  -7   6     1955.86     1901.00     55.02 o 
  -6  -7   6       27.87       31.84      2.15 o 
  -5  -7   6     1471.66     1400.04     42.66 o 
  -4  -7   6      603.21      547.25     19.93 o 
  -3  -7   6     2947.83     2806.81     94.69 o 
  -2  -7   6       79.65       82.54      9.37 o 
  -1  -7   6     1231.85     1107.96     83.25 o 
   0  -7   6      145.08      127.15     10.61 o 
   1  -7   6     4050.83     3892.27    131.24 o 
   2  -7   6     2184.28     2131.89     72.98 o 
   3  -7   6     1548.95     1489.15     47.79 o 
   4  -7   6      575.08      546.30     25.90 o 
   5  -7   6     1021.16      983.08     41.52 o 
   6  -7   6     1507.27     1468.94     48.45 o 
   7  -7   6     1273.81     1263.23     45.75 o 
   8  -7   6      569.57      607.64     27.34 o 
   9  -7   6      554.59      567.94     20.82 o 
  10  -7   6     1125.26     1146.07     44.69 o 
  11  -7   6       67.79       65.15      6.14 o 
  12  -7   6      344.12      362.00     15.92 o 
  13  -7   6       20.64       22.54      4.73 o 
  14  -7   6      330.89      321.31     19.46 o 
 -15  -6   6      216.88      223.18     10.73 o 
 -14  -6   6       94.93       93.63      6.89 o 
 -13  -6   6      377.62      371.19     15.89 o 
 -12  -6   6      329.60      304.66     11.43 o 
 -11  -6   6      674.23      648.00     21.26 o 
 -10  -6   6      705.05      683.93     24.18 o 
  -9  -6   6      182.62      178.19      6.43 o 
  -8  -6   6     1063.38     1026.67     27.63 o 
  -7  -6   6        7.82       17.04      2.07 o 
  -6  -6   6     2019.82     1915.37     49.47 o 
  -5  -6   6      203.23      205.89      7.16 o 
  -4  -6   6     3438.51     3184.34    106.70 o 
  -3  -6   6      195.30      182.11     10.82 o 
  -2  -6   6     2798.61     2460.05    184.82 o 
  -1  -6   6      334.73      303.58     23.73 o 
   0  -6   6     2377.47     2209.07     93.51 o 
   1  -6   6     1215.47     1133.22     40.37 o 
   2  -6   6     2203.06     2089.39     74.63 o 
   3  -6   6      635.37      612.50     21.83 o 
   4  -6   6     3278.33     3206.88    122.36 o 
   5  -6   6     1328.63     1269.15     49.65 o 
   6  -6   6      533.24      513.48     15.48 o 
   7  -6   6     1651.27     1675.62     49.76 o 
   8  -6   6      203.67      234.44     14.76 o 
   9  -6   6     1512.97     1547.46     46.95 o 
  10  -6   6      327.34      332.33     12.96 o 
  11  -6   6      429.57      435.56     19.97 o 
  12  -6   6      165.36      172.81      9.86 o 
  13  -6   6      601.41      620.06     25.08 o 
  14  -6   6       27.92       31.13      4.27 o 
  15  -6   6      278.82      279.09     10.29 o 
 -15  -5   6      119.61      115.11      8.87 o 
 -14  -5   6      517.75      492.91     21.62 o 
 -13  -5   6      405.85      393.90     13.52 o 
 -12  -5   6      436.35      433.90     14.12 o 
 -11  -5   6      967.14      938.15     29.24 o 
 -10  -5   6      750.96      730.33     24.38 o 
  -9  -5   6      458.22      458.45     16.95 o 
  -8  -5   6      397.92      385.46     10.57 o 
  -7  -5   6     2823.71     2698.73     69.67 o 
  -6  -5   6      728.25      691.59     21.42 o 
  -5  -5   6     2828.58     2679.33     79.90 o 
  -4  -5   6      373.83      340.15     13.70 o 
  -3  -5   6     1514.15     1455.92     51.54 o 
  -1  -5   6     5391.95     5391.94    380.11 o 
   0  -5   6      666.68      662.70     23.76 o 
   1  -5   6     2877.70     2853.05    108.61 o 
   2  -5   6     1334.82     1329.55     50.76 o 
   3  -5   6     1561.81     1534.51     49.48 o 
   4  -5   6     1451.88     1467.35     45.82 o 
   5  -5   6      612.18      623.20     17.79 o 
   6  -5   6      348.89      350.83     11.00 o 
   7  -5   6      663.57      664.98     22.50 o 
   8  -5   6     1252.48     1239.16     37.96 o 
   9  -5   6       78.10       88.66      4.89 o 
  10  -5   6     1274.26     1254.26     41.79 o 
  11  -5   6        8.02       17.58      3.60 o 
  12  -5   6      636.53      641.43     26.66 o 
  13  -5   6       16.78       18.89      3.84 o 
  14  -5   6      598.11      609.27     23.57 o 
  15  -5   6      102.93      110.08      4.84 o 
 -16  -4   6       76.01       81.52      6.17 o 
 -15  -4   6      372.10      379.59     16.10 o 
 -14  -4   6      162.24      158.62      9.20 o 
 -13  -4   6      586.06      558.62     23.62 o 
 -12  -4   6       72.22       70.31      4.42 o 
 -11  -4   6      348.57      336.68     12.50 o 
 -10  -4   6      799.39      763.30     25.39 o 
  -9  -4   6      318.63      314.59     10.67 o 
  -8  -4   6     2379.51     2289.01     63.22 o 
  -7  -4   6      789.03      766.68     21.30 o 
  -6  -4   6      862.78      811.05     23.14 o 
  -5  -4   6       99.99       91.45      4.69 o 
  -4  -4   6     2999.44     2996.91    100.58 o 
  -3  -4   6      832.52      809.92     24.94 o 
  -2  -4   6     7102.37     7074.39    278.78 o 
  -1  -4   6      535.27      578.97     24.97 o 
   0  -4   6     3410.46     3248.59     94.50 o 
   1  -4   6      517.65      515.03     16.80 o 
   2  -4   6     2757.62     2773.28     94.25 o 
   3  -4   6      652.67      612.93     27.00 o 
   4  -4   6     1241.77     1245.61     42.93 o 
   5  -4   6     1890.45     1908.86     50.03 o 
   6  -4   6     1211.13     1224.45     32.53 o 
   7  -4   6     1976.35     1962.98     51.86 o 
   8  -4   6     1110.42     1111.82     30.86 o 
   9  -4   6      264.31      272.66     10.24 o 
  10  -4   6       24.08       32.63      4.00 o 
  11  -4   6     1444.14     1462.73     54.38 o 
  12  -4   6       10.34       12.93      3.37 o 
  13  -4   6      870.91      896.23     36.33 o 
  14  -4   6       30.02       37.04      3.66 o 
  15  -4   6      211.21      215.30      8.16 o 
 -16  -3   6      280.64      281.54     13.36 o 
 -15  -3   6        8.44        4.54      2.93 o 
 -14  -3   6      477.03      481.60     29.93 o 
 -13  -3   6      294.89      281.30     14.33 o 
 -12  -3   6      164.08      158.40      6.82 o 
 -11  -3   6      490.52      483.80     16.05 o 
 -10  -3   6     1164.17     1139.45     34.46 o 
  -9  -3   6     1368.43     1345.41     39.13 o 
  -8  -3   6      112.21      108.54      4.21 o 
  -7  -3   6     1445.53     1400.10     42.37 o 
  -6  -3   6      410.88      420.98     13.96 o 
  -5  -3   6     3521.98     3623.59     92.87 o 
  -4  -3   6       71.27       79.53      3.39 o 
  -3  -3   6     2386.06     2328.14     81.25 o 
  -2  -3   6      718.84      697.51     19.04 o 
  -1  -3   6     7385.05     7300.27    200.70 o 
   0  -3   6     1348.43     1363.77     34.54 o 
   1  -3   6     4044.12     4065.80    108.68 o 
   2  -3   6     3188.06     3096.52     98.97 o 
   3  -3   6     5303.18     5179.91    174.37 o 
   4  -3   6     3829.15     3843.81    117.59 o 
   5  -3   6     2218.07     2167.03     58.86 o 
   6  -3   6      726.50      716.12     19.24 o 
   7  -3   6     1248.92     1213.13     32.31 o 
   8  -3   6     2004.82     2012.84     52.36 o 
   9  -3   6      261.62      263.48     10.02 o 
  10  -3   6      704.05      688.82     23.29 o 
  11  -3   6      244.84      249.11      9.67 o 
  12  -3   6      791.35      780.99     29.81 o 
  13  -3   6       65.88       63.57      4.65 o 
  14  -3   6      483.39      479.54     15.81 o 
  15  -3   6        7.96        6.53      2.21 o 
 -16  -2   6       13.23       11.50      3.87 o 
 -15  -2   6      381.16      372.45     16.20 o 
 -14  -2   6      212.85      226.09     11.19 o 
 -13  -2   6      535.27      514.04     21.58 o 
 -12  -2   6      898.10      861.57     33.47 o 
 -11  -2   6      487.74      462.24     15.60 o 
 -10  -2   6      567.95      575.84     18.83 o 
  -9  -2   6      625.92      614.65     19.97 o 
  -8  -2   6     1358.82     1410.54     35.53 o 
  -7  -2   6      458.88      440.00     13.27 o 
  -6  -2   6     4514.49     4620.59    125.64 o 
  -5  -2   6      195.83      211.37      6.17 o 
  -4  -2   6     6056.26     6220.16    158.56 o 
  -3  -2   6      630.27      655.95     20.24 o 
  -2  -2   6     1607.09     1637.47     41.19 o 
  -1  -2   6     2179.34     2096.49     55.24 o 
   0  -2   6     3059.15     3077.77     81.73 o 
   1  -2   6     1503.29     1576.18     38.09 o 
   2  -2   6     4416.46     4699.05    105.49 o 
   3  -2   6     1616.27     1667.35     46.00 o 
   4  -2   6     1138.28     1174.27     39.21 o 
   6  -2   6      518.76      559.49     30.94 o 
   7  -2   6     2262.23     2309.74     64.44 o 
   9  -2   6     2101.23     2079.45     55.14 o 
  10  -2   6      328.68      324.22     12.01 o 
  11  -2   6     1052.19     1058.30     29.70 o 
  12  -2   6       23.57       30.34      2.98 o 
  13  -2   6      269.05      268.30      9.67 o 
  14  -2   6       17.66       19.30      2.67 o 
  15  -2   6      588.53      608.57     18.34 o 
  16  -2   6       66.04       70.83      3.70 o 
 -16  -1   6      269.64      262.94     12.70 o 
 -15  -1   6      224.96      226.99     11.65 o 
 -14  -1   6      254.90      245.42     12.57 o 
 -13  -1   6      237.54      225.49     10.95 o 
 -12  -1   6     1153.31     1092.85     42.89 o 
 -11  -1   6      664.01      638.94     25.33 o 
  -9  -1   6     1945.67     1980.33     61.38 o 
  -8  -1   6     1869.69     1881.34     59.12 o 
  -7  -1   6     2404.10     2450.76     72.01 o 
  -5  -1   6     1464.93     1505.18     41.50 o 
  -4  -1   6      879.86      869.06     22.60 o 
  -3  -1   6     9945.18    10757.31    366.35 o 
  -2  -1   6      234.27      247.65     10.80 o 
  -1  -1   6     2185.92     2239.17     53.63 o 
   0  -1   6     3024.98     3104.05     76.55 o 
   1  -1   6     5814.62     5944.96    138.63 o 
   2  -1   6      829.65      870.70     18.26 o 
   3  -1   6     3403.14     3474.13     74.33 o 
   4  -1   6      635.61      632.89     18.76 o 
   5  -1   6     2395.77     2399.74     77.26 o 
   6  -1   6     3455.33     3483.68    104.98 o 
   7  -1   6      304.13      324.46     11.85 o 
   8  -1   6      999.29     1002.61     23.40 o 
   9  -1   6      147.75      156.05      5.18 o 
  10  -1   6      880.73      902.83     24.38 o 
  11  -1   6      516.89      514.87     14.09 o 
  12  -1   6      985.82      965.98     27.43 o 
  13  -1   6       11.89       11.21      2.16 o 
  14  -1   6      790.54      763.34     22.97 o 
  15  -1   6       85.62       91.41      4.68 o 
  16  -1   6      226.99      231.74      7.63 o 
 -16   0   6       94.51       92.49      6.60 o 
 -15   0   6      728.93      728.08     29.09 o 
 -14   0   6       38.21       35.56      4.49 o 
 -13   0   6      451.17      448.46     19.41 o 
 -12   0   6      268.55      250.76     12.32 o 
 -11   0   6       83.68       88.41      6.30 o 
 -10   0   6      338.77      329.02     14.35 o 
  -9   0   6      716.13      760.66     29.07 o 
  -8   0   6     1568.09     1541.47     70.67 o 
  -7   0   6      185.02      197.65      6.11 o 
  -6   0   6     2492.78     2437.36     75.34 o 
  -5   0   6       55.71       74.05      2.80 o 
  -4   0   6     2913.50     2931.50     82.63 o 
  -3   0   6     2556.10     2654.15     91.29 o 
  -2   0   6     4179.26     4377.99    144.74 o 
  -1   0   6      640.84      613.99     18.88 o 
   0   0   6    12756.91    14250.56    591.57 o 
   1   0   6      107.27      101.18      2.93 o 
   2   0   6     2422.29     2444.45     53.03 o 
   3   0   6     2774.84     2855.72     61.96 o 
   4   0   6     1172.70     1183.08     30.68 o 
   5   0   6     2748.74     2771.32     67.72 o 
   6   0   6     3171.06     3092.73     97.02 o 
   7   0   6      665.40      657.57     19.95 o 
   8   0   6     1124.53     1121.24     26.92 o 
   9   0   6     1610.02     1601.78     38.01 o 
  10   0   6      198.85      195.08      6.04 o 
  11   0   6     1189.63     1199.22     27.90 o 
  12   0   6        0.67        3.85      1.76 o 
  13   0   6      535.15      505.91     14.66 o 
  14   0   6       32.30       32.99      2.81 o 
  15   0   6      387.14      400.02     12.48 o 
  16   0   6        2.41        3.14      1.44 o 
 -16   1   6      267.65      272.33     16.50 o 
 -15   1   6      241.77      230.19     15.26 o 
 -14   1   6      276.33      260.18     12.70 o 
 -13   1   6      180.28      174.44     10.29 o 
 -12   1   6     1211.18     1169.60     43.09 o 
 -11   1   6      648.71      621.75     25.28 o 
 -10   1   6      255.56      258.92     12.03 o 
  -9   1   6     2144.06     2168.61     74.26 o 
  -8   1   6     2015.47     1972.27     73.03 o 
  -7   1   6     2744.76     2726.75     71.45 o 
  -6   1   6       39.71       48.50      3.01 o 
  -5   1   6     1112.98     1198.41     73.98 o 
  -4   1   6      858.04      831.58     29.56 o 
  -3   1   6    10197.88    10968.54    411.84 o 
  -2   1   6      248.01      271.06      9.43 o 
  -1   1   6     1681.87     1819.32     81.05 o 
   0   1   6     2818.42     2910.64     90.48 o 
   1   1   6     5933.23     6245.58    148.30 o 
   2   1   6      702.27      748.56     20.59 o 
   3   1   6     2936.12     3019.08     67.34 o 
   4   1   6      565.00      583.67     13.14 o 
   5   1   6     2396.26     2456.00     56.85 o 
   6   1   6     3828.17     3985.89     99.78 o 
   7   1   6      385.00      410.36     10.03 o 
   8   1   6      785.75      790.89     20.36 o 
   9   1   6      145.35      147.06      6.96 o 
  10   1   6      958.94      941.49     24.68 o 
  11   1   6      455.08      445.63     13.91 o 
  12   1   6     1012.01      985.17     26.29 o 
  13   1   6       12.70       15.27      2.21 o 
  14   1   6      763.06      750.44     18.86 o 
  15   1   6       79.93       81.91      4.17 o 
  16   1   6      202.52      204.27     15.21 o 
 -16   2   6       24.59       29.62      4.67 o 
 -15   2   6      357.43      340.39     15.95 o 
 -14   2   6      184.31      182.24     10.52 o 
 -13   2   6      539.52      504.55     21.49 o 
 -12   2   6      883.94      852.45     33.43 o 
 -11   2   6      478.15      478.18     19.69 o 
 -10   2   6      586.14      584.79     23.22 o 
  -9   2   6      634.09      643.16     24.54 o 
  -8   2   6     1345.87     1351.47     53.66 o 
  -7   2   6      351.43      329.55     16.24 o 
  -6   2   6     4374.30     4412.48    139.77 o 
  -5   2   6      222.28      226.06     11.63 o 
  -4   2   6     6133.79     6013.56    293.07 o 
  -3   2   6      655.70      668.10     22.74 o 
  -2   2   6     1554.89     1594.55     54.31 o 
  -1   2   6     2333.18     2296.70     65.66 o 
   0   2   6     3322.54     3464.64     97.23 o 
   1   2   6     1409.08     1482.70     41.10 o 
   2   2   6     4195.86     4478.43    112.37 o 
   3   2   6     1652.70     1708.24     42.07 o 
   4   2   6     1344.77     1365.47     27.43 o 
   5   2   6      658.09      686.71     15.62 o 
   6   2   6      663.80      673.01     14.90 o 
   7   2   6     2142.70     2201.89     53.60 o 
   8   2   6      187.42      197.91      5.52 o 
   9   2   6     2172.12     2158.29     49.53 o 
  10   2   6      369.91      371.92      9.77 o 
  11   2   6      926.82      915.89     23.85 o 
  12   2   6       25.50       31.94      2.68 o 
  13   2   6      347.41      335.84      9.77 o 
  14   2   6       20.90       20.73      2.22 o 
  15   2   6      579.97      587.00     15.80 o 
  16   2   6       59.85       62.88      5.83 o 
 -16   3   6      281.09      299.46     16.49 o 
 -15   3   6       16.72       15.50      3.47 o 
 -14   3   6      490.81      461.21     20.04 o 
 -13   3   6      360.26      344.03     14.85 o 
 -12   3   6      179.45      183.43      9.51 o 
 -11   3   6      477.08      461.07     19.79 o 
 -10   3   6     1072.02     1074.04     41.44 o 
  -9   3   6     1116.38     1145.96     57.15 o 
  -7   3   6     1370.21     1339.20     41.98 o 
  -6   3   6      347.50      371.31     14.50 o 
  -5   3   6     3611.69     3661.55    142.25 o 
  -4   3   6       65.85       63.45      6.01 o 
  -3   3   6     2693.11     2608.71     94.41 o 
  -2   3   6      669.39      644.25     23.26 o 
  -1   3   6     6848.63     7531.49    332.17 o 
   0   3   6     1387.86     1420.79     38.75 o 
   1   3   6     4839.99     4906.70    119.49 o 
   2   3   6     3608.43     3614.10     97.08 o 
   3   3   6     5248.59     5293.13    151.13 o 
   4   3   6     3477.11     3410.35     85.76 o 
   5   3   6     2018.29     1952.12     48.61 o 
   6   3   6      660.91      659.16     17.14 o 
   7   3   6     1232.33     1220.38     29.48 o 
   8   3   6     1973.77     2004.03     44.08 o 
   9   3   6      308.38      298.08      8.06 o 
  10   3   6      840.12      827.72     19.20 o 
  11   3   6      255.27      252.29      7.53 o 
  12   3   6      716.89      715.45     18.45 o 
  13   3   6       69.32       69.82      3.43 o 
  14   3   6      452.05      442.91     12.72 o 
  15   3   6       12.56       12.01      2.33 o 
 -16   4   6       83.48       85.56      7.51 o 
 -15   4   6      318.38      315.01     18.91 o 
 -14   4   6      156.91      147.41      8.86 o 
 -13   4   6      605.21      586.21     23.71 o 
 -12   4   6       92.11       93.41      6.45 o 
 -11   4   6      379.11      376.98     15.81 o 
 -10   4   6      884.04      858.61     31.08 o 
  -9   4   6      384.36      379.15     15.56 o 
  -8   4   6     2466.11     2373.17     73.56 o 
  -7   4   6      774.85      736.02     20.89 o 
  -6   4   6      664.98      648.29     36.29 o 
  -5   4   6      115.98      105.52      4.61 o 
  -4   4   6     3106.92     3060.44    145.92 o 
  -3   4   6      838.26      816.11     32.21 o 
  -2   4   6     7181.10     7349.82    332.93 o 
  -1   4   6      605.39      639.36     21.38 o 
   0   4   6     3069.90     3132.30     91.86 o 
   1   4   6      426.86      445.57     14.46 o 
   2   4   6     2791.64     2888.73    102.23 o 
   3   4   6      515.37      504.74     18.26 o 
   4   4   6     1295.60     1287.69     29.65 o 
   5   4   6     1863.65     1888.99     45.23 o 
   6   4   6     1185.32     1189.70     26.66 o 
   7   4   6     2009.20     2028.87     46.45 o 
   8   4   6      987.17      990.50     24.95 o 
   9   4   6      215.09      215.73      6.79 o 
  10   4   6       27.11       30.75      2.31 o 
  11   4   6     1424.27     1420.22     34.29 o 
  12   4   6        6.02       13.22      1.84 o 
  13   4   6      937.06      946.45     24.65 o 
  14   4   6       33.99       38.97      2.78 o 
  15   4   6      221.53      229.97     11.51 o 
 -15   5   6       89.29       97.10      8.44 o 
 -14   5   6      585.70      549.27     26.59 o 
 -13   5   6      380.14      352.54     20.19 o 
 -12   5   6      338.03      340.32     16.84 o 
 -11   5   6      912.44      896.09     35.30 o 
 -10   5   6      804.01      806.98     29.74 o 
  -9   5   6      586.70      588.17     17.16 o 
  -8   5   6      351.82      360.59     12.69 o 
  -7   5   6     2925.32     2880.10     61.35 o 
  -6   5   6      755.97      720.18     23.27 o 
  -5   5   6     2956.52     2916.20     94.94 o 
  -4   5   6      341.53      351.87     21.86 o 
  -3   5   6     1231.28     1220.43     52.24 o 
  -2   5   6      174.02      207.33     16.45 o 
  -1   5   6     5537.96     5704.54    359.66 o 
   0   5   6      563.98      562.98     19.88 o 
   1   5   6     2755.79     2866.31     93.08 o 
   2   5   6     1245.98     1301.52     42.62 o 
   3   5   6     1421.71     1438.77     37.06 o 
   4   5   6     1650.72     1619.91     35.93 o 
   5   5   6      621.06      648.49     23.24 o 
   6   5   6      371.69      374.17      9.84 o 
   7   5   6      787.58      819.86     17.44 o 
   8   5   6     1342.99     1367.44     32.37 o 
   9   5   6       74.72       79.87      3.31 o 
  10   5   6     1267.65     1248.42     27.58 o 
  11   5   6        2.37        6.77      1.67 o 
  12   5   6      658.80      660.31     15.77 o 
  13   5   6       17.68       20.97      1.99 o 
  14   5   6      524.58      534.21     17.84 o 
  15   5   6       88.07       96.03      8.03 o 
 -15   6   6      179.22      176.50     12.27 o 
 -14   6   6       97.31       92.73      9.99 o 
 -13   6   6      428.47      415.13     20.96 o 
 -12   6   6      325.40      309.91     17.12 o 
 -11   6   6      631.09      633.10     25.71 o 
 -10   6   6      643.54      645.47     30.78 o 
  -9   6   6      148.43      152.71      7.58 o 
  -8   6   6     1140.83     1116.15     28.90 o 
  -7   6   6       22.74       29.04      2.17 o 
  -6   6   6     1876.13     1860.22     49.58 o 
  -5   6   6      200.81      214.17      5.60 o 
  -4   6   6     3367.66     3390.35    136.29 o 
  -3   6   6      202.44      211.81      7.46 o 
  -2   6   6     2997.85     3027.28    111.35 o 
  -1   6   6      342.58      338.95     14.64 o 
   0   6   6     2137.82     2078.98     56.93 o 
   1   6   6     1314.35     1267.49     32.92 o 
   2   6   6     2486.85     2394.12     60.86 o 
   3   6   6      667.71      638.46     16.48 o 
   4   6   6     3236.26     3216.64     79.73 o 
   5   6   6     1305.30     1273.02     26.77 o 
   6   6   6      579.06      564.93     10.32 o 
   7   6   6     1740.06     1793.83     34.65 o 
   8   6   6      287.08      286.32      7.72 o 
   9   6   6     1324.94     1348.84     29.96 o 
  10   6   6      296.56      302.74      8.02 o 
  11   6   6      466.94      489.58     11.05 o 
  12   6   6      169.61      177.94      5.63 o 
  13   6   6      605.98      599.31     17.34 o 
  14   6   6       28.97       30.25      2.42 o 
  15   6   6      264.04      267.58     14.81 o 
 -15   7   6       88.10       93.01      7.64 o 
 -14   7   6      295.79      285.98     19.99 o 
 -13   7   6      182.04      178.46     11.17 o 
 -12   7   6      459.28      466.40     22.99 o 
 -11   7   6      446.50      454.16     16.09 o 
 -10   7   6      160.24      151.35     15.38 o 
  -9   7   6      479.81      508.20     30.11 o 
  -8   7   6      785.06      779.68     26.64 o 
  -7   7   6     1975.05     1960.91     44.71 o 
  -6   7   6       17.01       21.43      1.43 o 
  -5   7   6     1540.03     1548.34     36.27 o 
  -4   7   6      630.49      603.12     14.90 o 
  -3   7   6     2997.62     2942.43     77.08 o 
  -2   7   6       97.87      109.50      6.14 o 
  -1   7   6     1282.12     1316.10     68.21 o 
   0   7   6       95.73       95.26      6.01 o 
   1   7   6     4139.47     4156.15    146.42 o 
   2   7   6     2305.86     2302.42     75.05 o 
   3   7   6     1382.52     1350.20     39.19 o 
   4   7   6      466.56      473.13     12.35 o 
   5   7   6     1086.78     1079.57     20.85 o 
   6   7   6     1404.35     1480.31     27.42 o 
   7   7   6     1084.14     1105.14     20.64 o 
   8   7   6      617.46      663.57     13.57 o 
   9   7   6      563.57      583.76     13.30 o 
  10   7   6     1149.54     1190.87     26.59 o 
  11   7   6       88.80       85.15      3.42 o 
  12   7   6      323.15      336.04     10.81 o 
  13   7   6       21.81       22.43      2.36 o 
  14   7   6      361.28      362.85     17.51 o 
 -14   8   6       43.52       47.73      6.18 o 
 -13   8   6      185.40      186.18     12.06 o 
 -12   8   6      282.02      289.70     10.74 o 
 -11   8   6      450.93      456.86     20.07 o 
 -10   8   6      937.92      944.94     38.53 o 
  -9   8   6      542.05      541.89     21.26 o 
  -8   8   6      909.53      891.49     29.55 o 
  -7   8   6      169.19      180.72      5.45 o 
  -6   8   6     1320.82     1319.54     24.97 o 
  -5   8   6      389.19      402.01      8.42 o 
  -4   8   6     1420.42     1406.50     25.91 o 
  -3   8   6      117.68      124.64      3.36 o 
  -2   8   6     3243.61     3319.25     96.04 o 
  -1   8   6      691.01      683.35     15.65 o 
   0   8   6     2705.39     2661.43     61.73 o 
   1   8   6       22.90       28.39      2.17 o 
   2   8   6      479.90      477.87     13.35 o 
   3   8   6      384.38      384.29      8.33 o 
   4   8   6     1447.66     1443.04     30.09 o 
   5   8   6     1443.64     1435.10     30.93 o 
   6   8   6      635.33      647.90     13.14 o 
   7   8   6      376.74      378.32      8.20 o 
   8   8   6      128.27      141.18      4.23 o 
   9   8   6      920.90      944.88     21.31 o 
  10   8   6      135.24      128.48      4.25 o 
  11   8   6      537.93      532.69     17.14 o 
  12   8   6        1.16        4.57      1.94 o 
  13   8   6      856.43      857.57     38.61 o 
  14   8   6       24.84       27.76      4.41 o 
 -14   9   6      358.78      408.71     31.69 o 
 -13   9   6      391.99      403.56     13.61 o 
 -12   9   6      377.88      386.97     15.98 o 
 -11   9   6      171.08      166.93      9.07 o 
 -10   9   6      223.02      221.39     11.81 o 
  -9   9   6     1198.40     1124.43     49.20 o 
  -8   9   6      241.08      240.06      8.89 o 
  -7   9   6      513.56      514.40     11.32 o 
  -6   9   6      286.79      292.90      6.38 o 
  -5   9   6     2335.02     2314.33     45.59 o 
  -4   9   6      142.93      155.12      3.62 o 
  -3   9   6     2212.03     2202.08     39.86 o 
  -2   9   6      465.38      462.07      9.03 o 
  -1   9   6     1820.01     1842.72     35.27 o 
   0   9   6      711.49      719.38     13.66 o 
   1   9   6     2153.73     2143.65     38.61 o 
   2   9   6      298.54      304.44      6.55 o 
   3   9   6     1442.45     1465.55     28.94 o 
   4   9   6      627.31      650.25     13.43 o 
   5   9   6      679.66      706.40     14.56 o 
   6   9   6     1298.04     1335.57     27.27 o 
   7   9   6      508.38      543.68     11.14 o 
   8   9   6      926.73      941.10     21.82 o 
   9   9   6      142.27      153.31      5.47 o 
  10   9   6      648.53      651.96     23.80 o 
  11   9   6       30.81       32.94      2.78 o 
  12   9   6      628.14      612.73     29.03 o 
  13   9   6       13.82       12.47      3.82 o 
  14   9   6      303.67      290.36     15.44 o 
 -14  10   6      102.54      111.87      5.63 o 
 -13  10   6      249.97      272.63     14.30 o 
 -12  10   6      351.05      359.42     18.23 o 
 -11  10   6      340.90      343.18     15.86 o 
 -10  10   6      377.86      370.46     17.28 o 
  -9  10   6      169.19      171.89      7.42 o 
  -8  10   6      448.07      471.71     13.18 o 
  -7  10   6       97.95      103.69      4.04 o 
  -6  10   6     1991.69     2034.86     41.75 o 
  -5  10   6       21.26       30.97      2.02 o 
  -4  10   6     1145.38     1155.42     24.47 o 
  -3  10   6       57.43       60.88      1.96 o 
  -2  10   6     1244.16     1253.59     23.57 o 
  -1  10   6       78.63       84.39      2.26 o 
   0  10   6     1488.91     1473.70     26.09 o 
   1  10   6      578.42      592.16     10.79 o 
   2  10   6     1988.68     1943.45     36.05 o 
   3  10   6      982.18      967.65     18.63 o 
   4  10   6      978.52      973.04     20.55 o 
   5  10   6      488.89      505.01     11.53 o 
   6  10   6      447.79      450.65     10.72 o 
   7  10   6      725.43      767.33     16.20 o 
   8  10   6      218.53      227.41      8.15 o 
   9  10   6      963.68      971.21     27.76 o 
  10  10   6       78.67       74.90      4.57 o 
  11  10   6      398.54      402.86     21.41 o 
  12  10   6       41.86       40.46      5.18 o 
  13  10   6      226.35      231.69      9.78 o 
 -13  11   6      137.70      149.61      6.06 o 
 -12  11   6      182.75      195.98     18.30 o 
 -11  11   6      129.67      136.15      7.80 o 
 -10  11   6      449.07      463.72     20.45 o 
  -9  11   6     1023.30     1048.54     29.24 o 
  -8  11   6       42.67       51.67      2.80 o 
  -7  11   6      438.20      451.58     11.19 o 
  -6  11   6      229.25      242.79      5.94 o 
  -5  11   6     1746.32     1802.29     38.09 o 
  -4  11   6       18.23       23.62      1.45 o 
  -3  11   6      993.71      999.03     21.25 o 
  -2  11   6      211.11      203.59      5.30 o 
  -1  11   6     2186.83     2180.96     42.07 o 
   0  11   6      686.65      664.71     12.21 o 
   1  11   6      399.60      394.84      8.57 o 
   2  11   6       10.86       17.21      1.30 o 
   3  11   6      945.49      927.36     18.86 o 
   4  11   6     1021.01     1004.95     20.97 o 
   5  11   6      752.82      725.70     17.91 o 
   6  11   6      566.87      577.11     16.91 o 
   7  11   6      247.95      236.78      7.31 o 
   8  11   6      694.43      699.64     20.76 o 
   9  11   6       65.13       60.68      6.37 o 
  10  11   6      326.85      305.95     17.43 o 
  11  11   6      174.11      161.90     10.14 o 
  12  11   6      507.61      507.12     21.54 o 
  13  11   6       18.39       22.17      2.98 o 
 -12  12   6      110.98      107.82      6.72 o 
 -11  12   6      100.92       95.27      5.36 o 
 -10  12   6      360.41      366.61     13.13 o 
  -9  12   6      161.28      166.10      6.58 o 
  -8  12   6      720.37      726.84     17.44 o 
  -7  12   6      602.32      578.91     14.16 o 
  -6  12   6      656.27      646.12     15.79 o 
  -5  12   6       25.79       32.40      1.87 o 
  -4  12   6      829.02      842.67     19.60 o 
  -3  12   6       79.63       90.11      3.19 o 
  -2  12   6     1397.91     1398.69     32.07 o 
  -1  12   6       37.56       44.72      2.02 o 
   0  12   6     1046.51     1058.24     21.27 o 
   1  12   6      295.93      305.19      6.71 o 
   2  12   6     1264.26     1277.09     25.99 o 
   3  12   6      277.40      286.80      8.68 o 
   4  12   6      252.26      273.53      8.45 o 
   5  12   6      502.67      505.81     14.28 o 
   6  12   6      309.20      322.31     10.05 o 
   7  12   6      384.63      384.02     10.70 o 
   8  12   6      653.25      674.28     31.20 o 
   9  12   6      325.26      323.66     16.91 o 
  10  12   6       17.32       21.89      3.31 o 
  11  12   6      656.39      635.67     22.30 o 
  12  12   6       11.52       12.90      2.69 o 
 -12  13   6      281.94      273.56     15.39 o 
 -11  13   6      393.06      384.92     19.56 o 
 -10  13   6      251.15      245.22     11.14 o 
  -9  13   6      278.20      269.86      9.75 o 
  -8  13   6       33.18       32.71      2.05 o 
  -7  13   6      504.14      485.51     12.18 o 
  -6  13   6       34.67       39.03      2.04 o 
  -5  13   6      700.58      696.74     16.68 o 
  -4  13   6      162.81      149.39      5.42 o 
  -3  13   6     1146.05     1144.15     26.70 o 
  -2  13   6      121.15      125.50      3.94 o 
  -1  13   6     1212.26     1215.42     27.49 o 
   0  13   6       67.67       78.74      2.76 o 
   1  13   6      769.99      770.56     16.64 o 
   2  13   6      348.34      361.79      8.58 o 
   3  13   6      569.11      570.82     13.93 o 
   4  13   6      290.34      290.00      7.91 o 
   5  13   6      787.49      782.78     21.05 o 
   6  13   6      585.69      580.55     16.98 o 
   7  13   6      108.10      110.64      6.11 o 
   8  13   6      427.43      407.03     15.47 o 
   9  13   6      107.22      110.03      6.51 o 
  10  13   6      448.14      435.51     19.66 o 
  11  13   6       72.18       75.41      5.05 o 
 -11  14   6      180.81      175.07      9.55 o 
 -10  14   6      204.14      200.27      9.82 o 
  -9  14   6      156.89      161.61      6.55 o 
  -8  14   6      312.99      323.18      9.69 o 
  -7  14   6      103.14      106.90      3.57 o 
  -6  14   6      853.24      841.65     20.09 o 
  -5  14   6        1.62        5.31      1.35 o 
  -4  14   6      817.73      806.13     18.68 o 
  -3  14   6       40.50       44.02      2.59 o 
  -2  14   6      374.24      366.79      9.30 o 
  -1  14   6        4.50        9.28      1.52 o 
   0  14   6      767.56      762.01     16.42 o 
   1  14   6      491.77      472.89     10.45 o 
   2  14   6      952.13      911.44     20.93 o 
   3  14   6      322.67      299.11      9.28 o 
   4  14   6      509.27      482.99     13.63 o 
   5  14   6      167.08      163.48      6.07 o 
   6  14   6      132.46      123.70      4.81 o 
   7  14   6      346.43      350.40     11.04 o 
   8  14   6      167.49      154.80      7.65 o 
   9  14   6      562.42      546.63     24.40 o 
  10  14   6       16.67       14.98      2.83 o 
  -9  15   6      449.31      427.00     31.17 o 
  -8  15   6       66.25       64.68      3.39 o 
  -7  15   6      601.30      580.71     18.56 o 
  -6  15   6       71.70       72.04      3.76 o 
  -5  15   6      474.03      453.87     14.91 o 
  -4  15   6       23.81       18.25      3.32 o 
  -3  15   6      941.35      918.22     28.59 o 
  -2  15   6       10.06       11.90      1.43 o 
  -1  15   6      620.12      612.49     19.30 o 
   0  15   6       37.32       35.91      2.33 o 
   1  15   6      398.69      407.50     10.07 o 
   2  15   6      261.36      266.94      7.11 o 
   3  15   6      416.71      400.53     11.74 o 
   4  15   6      183.33      177.00      6.40 o 
   5  15   6      249.53      250.78      8.16 o 
   6  15   6      667.56      666.37     19.24 o 
   7  15   6      174.72      170.38      8.24 o 
   8  15   6      246.98      254.39     13.66 o 
   9  15   6      112.37      108.83      5.97 o 
  -8  16   6      290.95      294.11     20.70 o 
  -7  16   6       83.56       84.88      6.57 o 
  -6  16   6      408.17      398.42     18.88 o 
  -5  16   6       51.45       49.59      6.45 o 
  -4  16   6      358.33      353.42     16.62 o 
  -3  16   6       25.72       26.32      2.31 o 
  -2  16   6      657.89      627.51     19.37 o 
  -1  16   6      154.24      155.36      6.43 o 
   0  16   6      850.89      863.36     26.75 o 
   1  16   6        0.41        2.96      1.22 o 
   2  16   6      192.87      194.21      5.77 o 
   3  16   6      328.95      336.62     10.08 o 
   4  16   6      354.86      354.16     10.32 o 
   5  16   6      351.85      352.58     10.48 o 
   6  16   6      362.51      354.43      9.79 o 
   7  16   6      146.00      148.65     10.34 o 
   8  16   6       45.02       43.70      3.86 o 
  -7  17   6      224.67      228.56     11.35 o 
  -6  17   6       67.54       70.98      5.88 o 
  -5  17   6      528.24      537.74     39.33 o 
  -4  17   6       74.95       80.58      6.44 o 
  -3  17   6      363.21      374.02     17.16 o 
  -2  17   6       29.73       29.86      4.22 o 
  -1  17   6      512.98      495.59     16.05 o 
   0  17   6       90.07       86.31      3.46 o 
   1  17   6      461.37      461.98     12.99 o 
   2  17   6      115.81      115.03      4.72 o 
   3  17   6      435.74      426.92     12.19 o 
   4  17   6      186.29      181.79      6.22 o 
   5  17   6       47.66       50.08      3.06 o 
   6  17   6      129.98      132.49      5.29 o 
   7  17   6      233.79      223.94     10.09 o 
  -5  18   6       32.07       34.89      4.12 o 
  -4  18   6      400.80      417.21     18.57 o 
  -3  18   6       17.82       17.47      3.63 o 
  -2  18   6      335.77      336.11     15.55 o 
  -1  18   6       56.85       49.38      6.01 o 
   0  18   6      284.93      287.97     13.56 o 
   1  18   6       90.91       93.74      4.41 o 
   2  18   6      338.02      324.69      8.39 o 
   3  18   6       99.37       97.10      4.05 o 
   4  18   6      377.85      370.54     10.69 o 
   5  18   6      123.71      122.55      5.67 o 
  -1  19   6      270.13      273.72     15.92 o 
   0  19   6       75.27       79.88      7.42 o 
  -4 -18   7       20.25       25.72      4.75 o 
  -3 -18   7      291.61      329.66     25.83 o 
  -1 -18   7      305.35      329.68     25.48 o 
   0 -18   7       44.68       43.11      8.48 o 
   1 -18   7      293.61      329.66     26.54 o 
   2 -18   7       53.49       64.32      9.37 o 
  -6 -17   7      278.96      299.08     16.75 o 
  -5 -17   7       12.67       18.27      4.49 o 
  -4 -17   7      357.73      393.13     30.80 o 
  -3 -17   7       36.19       36.75      8.30 o 
  -1 -17   7       56.31       65.20     10.43 o 
   0 -17   7      564.63      588.32     42.35 o 
   1 -17   7      211.07      242.47     21.58 o 
   2 -17   7      293.21      317.96     25.48 o 
   3 -17   7       76.21       82.35     12.02 o 
   4 -17   7      256.09      283.05     23.00 o 
   6 -17   7       84.57       91.55     11.31 o 
  -8 -16   7       88.91      105.46      8.56 o 
  -7 -16   7      262.01      283.06     21.05 o 
  -6 -16   7       16.86       19.16      4.81 o 
  -5 -16   7      545.08      574.61     42.17 o 
  -4 -16   7       43.02       47.71      9.01 o 
  -3 -16   7      543.78      582.91     44.65 o 
  -2 -16   7       26.01       25.26      7.60 o 
  -1 -16   7      447.88      504.69     35.95 o 
   0 -16   7       35.81       31.27      8.13 o 
   1 -16   7      447.87      442.00     32.58 o 
   2 -16   7      310.23      315.68     25.48 o 
   3 -16   7      316.96      316.58     28.14 o 
   4 -16   7      294.38      312.47     26.19 o 
   5 -16   7      310.28      303.83     25.30 o 
   6 -16   7      177.94      187.79     17.33 o 
   7 -16   7       78.85       79.17     10.25 o 
  -9 -15   7       36.86       42.11      5.68 o 
  -8 -15   7      305.30      332.01     18.88 o 
  -7 -15   7       40.76       49.76      6.43 o 
  -6 -15   7      325.84      341.34     19.83 o 
  -5 -15   7       30.22       33.92      7.95 o 
  -4 -15   7      880.57      894.24     59.28 o 
  -3 -15   7       40.66       42.23      8.48 o 
  -2 -15   7      969.35      970.85     65.88 o 
  -1 -15   7       60.17       57.43     10.07 o 
   0 -15   7      426.35      442.65     38.24 o 
   1 -15   7       91.03      104.80     12.37 o 
   2 -15   7      428.64      418.04     33.82 o 
   3 -15   7      253.58      274.89     23.00 o 
   5 -15   7      313.42      337.80     26.72 o 
   6 -15   7      168.90      166.20     19.10 o 
   7 -15   7      290.82      300.44     25.66 o 
   8 -15   7       63.89       75.99      9.90 o 
   9 -15   7      285.61      290.46     16.14 o 
 -10 -14   7      148.91      148.28      9.26 o 
  -9 -14   7      484.15      532.28     27.22 o 
  -8 -14   7      112.25      103.76     12.73 o 
  -7 -14   7      810.62      829.34     40.60 o 
  -6 -14   7       80.77       79.85      8.50 o 
  -5 -14   7      604.81      640.16     45.55 o 
  -4 -14   7       40.73       50.71      8.83 o 
  -3 -14   7      296.82      304.15     27.07 o 
  -2 -14   7       12.38        9.89      6.01 o 
  -1 -14   7      894.73      851.19     62.31 o 
   0 -14   7      134.28      148.32     15.56 o 
   1 -14   7      804.63      807.48     55.89 o 
   2 -14   7      141.88      161.40     16.44 o 
   3 -14   7      258.13      257.21     25.47 o 
   4 -14   7      210.47      205.50     18.75 o 
   5 -14   7      269.03      290.84     23.53 o 
   6 -14   7      483.48      507.61     40.38 o 
   7 -14   7      401.30      444.72     32.93 o 
   8 -14   7      544.94      593.24     30.06 o 
   9 -14   7       53.79       63.19      6.93 o 
  10 -14   7      260.35      281.10     14.88 o 
 -11 -13   7      262.43      266.82     13.90 o 
 -10 -13   7      536.74      548.38     25.23 o 
  -9 -13   7       80.61       91.24      8.56 o 
  -8 -13   7      273.13      286.60     23.35 o 
  -7 -13   7      107.05      111.18     13.08 o 
  -6 -13   7      826.77      827.77     39.35 o 
  -5 -13   7       34.09       36.57      7.95 o 
  -4 -13   7      903.14      937.53     72.43 o 
  -3 -13   7        8.95        5.83      5.30 o 
  -2 -13   7      669.98      626.96     45.39 o 
  -1 -13   7      364.70      331.18     28.14 o 
   0 -13   7      727.55      719.93     51.97 o 
   1 -13   7        5.78       12.01      5.83 o 
   2 -13   7      932.53      897.76     62.86 o 
   3 -13   7      201.79      203.02     18.92 o 
   4 -13   7      364.39      328.16     29.03 o 
   5 -13   7      537.80      533.46     40.39 o 
   6 -13   7      312.07      316.56     26.54 o 
   7 -13   7      501.38      514.44     31.97 o 
   8 -13   7       38.69       33.22      7.60 o 
   9 -13   7      331.96      333.05     20.25 o 
  10 -13   7      102.14      101.19      8.56 o 
  11 -13   7      439.30      471.82     34.18 o 
 -12 -12   7      185.32      185.76     10.43 o 
 -11 -12   7      156.65      161.00     10.57 o 
 -10 -12   7      172.24      173.97     10.87 o 
  -9 -12   7      395.05      427.92     22.58 o 
  -8 -12   7      165.57      182.55     13.00 o 
  -7 -12   7      580.79      601.08     31.23 o 
  -6 -12   7       27.14       32.66      5.18 o 
  -5 -12   7      584.94      602.74     41.12 o 
  -4 -12   7       21.97       22.97      6.54 o 
  -3 -12   7     1476.91     1408.06     99.04 o 
  -2 -12   7       52.68       57.07      9.01 o 
  -1 -12   7      727.47      678.67     50.55 o 
   0 -12   7      157.75      144.10     14.85 o 
   1 -12   7      981.12      944.32     65.19 o 
   2 -12   7     1382.55     1261.37     93.82 o 
   3 -12   7      662.91      568.63     45.75 o 
   4 -12   7      232.74      234.19     19.99 o 
   5 -12   7      473.88      464.92     37.55 o 
   6 -12   7      253.98      260.04     22.29 o 
   7 -12   7      154.59      142.97     10.52 o 
   8 -12   7      579.93      610.84     41.82 o 
   9 -12   7       70.01       70.11      7.42 o 
  10 -12   7      407.79      415.28     23.60 o 
  11 -12   7       19.01       22.99      4.62 o 
 -13 -11   7      274.51      282.17     14.55 o 
 -12 -11   7      208.94      207.24     11.44 o 
 -11 -11   7      138.92      135.30     11.40 o 
 -10 -11   7      401.57      381.87     18.84 o 
  -9 -11   7      258.53      267.49     11.53 o 
  -8 -11   7      460.51      463.66     39.76 o 
  -7 -11   7        3.51        6.57      3.94 o 
  -6 -11   7      643.93      666.75     30.30 o 
  -5 -11   7      164.17      156.83     16.27 o 
  -4 -11   7     2079.95     2049.23     95.43 o 
  -3 -11   7      272.94      267.02     12.18 o 
  -2 -11   7     1141.58     1074.81     44.52 o 
  -1 -11   7       69.28       84.65      3.77 o 
   0 -11   7     1241.89     1165.24     48.35 o 
   1 -11   7      233.32      243.26     11.39 o 
   2 -11   7      503.83      468.24     26.11 o 
   3 -11   7      330.60      323.12     17.37 o 
   4 -11   7      969.21      950.66     70.52 o 
   5 -11   7     1167.43     1161.64     84.28 o 
   7 -11   7      298.79      287.77     19.25 o 
   8 -11   7      211.59      211.37     14.92 o 
   9 -11   7      675.94      660.03     32.58 o 
  10 -11   7       70.69       80.14      7.93 o 
  11 -11   7      606.41      597.71     30.52 o 
  12 -11   7       38.19       43.55      5.56 o 
 -13 -10   7       89.70       93.65      6.54 o 
 -12 -10   7      377.27      385.15     17.51 o 
 -11 -10   7      208.59      214.86     12.01 o 
 -10 -10   7       84.43       87.11      5.97 o 
  -9 -10   7      769.27      779.38     25.12 o 
  -8 -10   7      291.35      285.85     14.87 o 
  -7 -10   7     1795.74     1802.53     65.46 o 
  -6 -10   7      155.00      166.81      8.29 o 
  -5 -10   7      759.40      731.29     26.82 o 
  -4 -10   7       10.54       18.07      1.86 o 
  -3 -10   7     1663.88     1621.41     49.74 o 
  -2 -10   7      217.87      211.78      8.09 o 
  -1 -10   7     1101.03     1059.67     38.13 o 
   1 -10   7     1983.77     1910.12     65.46 o 
   2 -10   7      284.38      259.60     15.38 o 
   4 -10   7      216.33      209.16     14.19 o 
   5 -10   7      756.34      720.06     38.57 o 
   6 -10   7     1224.74     1225.73     60.23 o 
   7 -10   7      349.54      350.65     22.01 o 
   8 -10   7      659.11      647.44     36.22 o 
   9 -10   7      143.02      134.93     10.03 o 
  10 -10   7      546.28      552.14     29.12 o 
  11 -10   7        7.47        8.67      4.17 o 
  12 -10   7      419.67      419.85     21.72 o 
  13 -10   7        6.58       10.07      3.87 o 
 -14  -9   7      119.15      149.20     14.85 o 
 -13  -9   7      382.00      399.34     17.86 o 
 -12  -9   7      280.69      287.60     12.04 o 
 -11  -9   7      335.57      339.94     14.74 o 
 -10  -9   7      333.86      323.15     14.09 o 
  -9  -9   7      274.28      265.40      9.88 o 
  -8  -9   7     1445.60     1450.60     42.68 o 
  -7  -9   7      195.20      203.93     10.10 o 
  -6  -9   7      986.02      943.80     30.48 o 
  -5  -9   7       37.80       36.55      2.63 o 
  -4  -9   7      997.97      961.13     33.86 o 
  -3  -9   7      254.58      244.01      9.10 o 
  -2  -9   7     1803.89     1751.45     61.86 o 
  -1  -9   7       12.73       18.84      1.55 o 
   0  -9   7     2655.64     2552.10     74.95 o 
   1  -9   7     1105.24     1039.37     38.44 o 
   2  -9   7     1158.13     1109.67     39.88 o 
   3  -9   7      318.25      294.27     14.21 o 
   4  -9   7     1296.20     1186.30     63.13 o 
   5  -9   7      580.54      558.63     27.51 o 
   6  -9   7      392.23      364.19     25.67 o 
   7  -9   7     1057.20     1061.48     44.02 o 
   8  -9   7      535.41      515.02     27.16 o 
   9  -9   7      570.19      571.71     29.37 o 
  10  -9   7       26.85       28.80      7.42 o 
  11  -9   7      467.73      500.57     28.68 o 
  12  -9   7        1.53        4.46      3.85 o 
  13  -9   7      455.00      475.59     24.55 o 
 -14  -8   7      269.45      271.68     15.06 o 
 -13  -8   7      179.26      173.70      8.30 o 
 -12  -8   7      167.30      165.22      7.49 o 
 -11  -8   7      757.68      717.99     26.17 o 
 -10  -8   7      506.14      500.72     19.50 o 
  -9  -8   7      481.87      466.18     18.89 o 
  -8  -8   7       30.85       33.42      3.37 o 
  -7  -8   7      200.37      199.35      6.98 o 
  -6  -8   7        4.38       12.08      1.70 o 
  -5  -8   7     2544.18     2456.20     72.47 o 
  -4  -8   7      172.53      165.95      6.80 o 
  -3  -8   7     2523.68     2479.42    104.18 o 
  -2  -8   7      299.35      314.21     15.87 o 
  -1  -8   7     1311.02     1193.39     87.32 o 
   0  -8   7      792.62      753.12     28.19 o 
   1  -8   7     1689.87     1601.35     55.49 o 
   2  -8   7      762.39      742.24     25.76 o 
   3  -8   7     1785.15     1715.89     65.93 o 
   4  -8   7     1539.25     1440.07     58.36 o 
   5  -8   7     1058.16     1000.49     40.24 o 
   6  -8   7      802.29      797.65     25.26 o 
   7  -8   7      178.53      187.97     20.69 o 
   8  -8   7      367.09      378.23     18.79 o 
   9  -8   7      130.16      135.62     10.10 o 
  10  -8   7      979.35     1002.07     48.85 o 
  11  -8   7      201.46      201.77     13.88 o 
  12  -8   7      611.20      629.31     35.36 o 
  13  -8   7        6.59        5.90      3.93 o 
  14  -8   7      252.12      262.85     15.63 o 
 -15  -7   7      347.36      362.41     16.33 o 
 -14  -7   7      376.57      373.72     16.79 o 
 -13  -7   7      128.98      129.20      8.34 o 
 -12  -7   7      279.08      279.55     13.02 o 
 -11  -7   7      492.78      491.56     18.47 o 
 -10  -7   7      515.10      493.80     19.59 o 
  -9  -7   7      180.03      177.77      8.25 o 
  -8  -7   7     1070.21     1031.81     28.83 o 
  -7  -7   7      394.95      408.45     12.82 o 
  -6  -7   7     2497.40     2418.39     58.64 o 
  -5  -7   7       41.80       48.17      2.20 o 
  -4  -7   7     1400.03     1337.38     39.83 o 
  -3  -7   7      155.66      162.69     14.32 o 
  -2  -7   7     3541.10     3283.40    218.24 o 
  -1  -7   7      590.28      532.33     41.15 o 
   0  -7   7     1800.36     1737.77     63.86 o 
   1  -7   7      796.20      777.41     25.20 o 
   2  -7   7     1797.75     1761.97     68.90 o 
   3  -7   7     1128.73     1118.53     37.78 o 
   4  -7   7      394.42      385.66     15.43 o 
   6  -7   7      630.56      628.34     23.65 o 
   7  -7   7     1601.05     1531.40     51.77 o 
   8  -7   7      193.29      194.25     10.70 o 
   9  -7   7      821.51      821.01     28.43 o 
  10  -7   7       47.00       55.13      5.17 o 
  11  -7   7      673.11      700.55     27.30 o 
  12  -7   7       11.56       15.74      3.60 o 
  13  -7   7      373.54      366.10     21.53 o 
  14  -7   7       10.73       12.09      4.12 o 
 -15  -6   7       65.09       68.03      5.67 o 
 -14  -6   7      601.89      602.83     24.13 o 
 -13  -6   7       80.80       78.28      6.54 o 
 -12  -6   7      473.65      466.56     16.40 o 
 -11  -6   7      365.55      350.76     14.28 o 
 -10  -6   7      397.51      383.23     14.64 o 
  -9  -6   7     1352.47     1311.46     41.41 o 
  -8  -6   7       63.94       68.27      4.03 o 
  -7  -6   7     1524.95     1446.90     39.54 o 
  -6  -6   7      581.50      565.79     14.77 o 
  -5  -6   7     2704.90     2627.46     60.44 o 
  -4  -6   7        3.81        8.98      1.58 o 
  -3  -6   7     1816.81     1699.50    123.28 o 
  -2  -6   7      484.11      465.35     33.33 o 
  -1  -6   7     2854.30     2602.88    173.33 o 
   0  -6   7      280.87      283.21     10.66 o 
   1  -6   7     1591.18     1519.05     50.26 o 
   2  -6   7       19.86       27.90      2.50 o 
   3  -6   7     1629.91     1621.97     55.18 o 
   4  -6   7     1055.89     1052.41     41.35 o 
   5  -6   7      525.92      537.50     15.00 o 
   6  -6   7     1990.12     1963.22     56.51 o 
   7  -6   7      406.64      398.54     13.18 o 
   8  -6   7      970.50      950.91     29.67 o 
   9  -6   7      156.78      161.57      6.95 o 
  10  -6   7      575.87      577.86     22.38 o 
  11  -6   7       19.42       19.34      3.66 o 
  12  -6   7      856.31      882.79     34.86 o 
  13  -6   7       46.13       47.11      4.93 o 
  14  -6   7      323.45      348.48     10.68 o 
 -15  -5   7      462.73      458.06     19.35 o 
 -14  -5   7      113.35      108.43      7.33 o 
 -13  -5   7      286.31      274.66     13.13 o 
 -12  -5   7      227.42      218.96      9.00 o 
 -11  -5   7      181.17      180.47      7.39 o 
 -10  -5   7      726.91      704.44     24.93 o 
  -9  -5   7      823.27      772.89     25.97 o 
  -8  -5   7     1054.59     1018.32     30.18 o 
  -7  -5   7      249.21      245.47      7.49 o 
  -6  -5   7     1924.34     1888.17     48.51 o 
  -5  -5   7      184.63      184.91      6.00 o 
  -4  -5   7     1895.81     1753.04     73.90 o 
  -3  -5   7      141.12      133.84      6.50 o 
  -1  -5   7     1015.21      968.42     63.39 o 
   0  -5   7     5683.76     5697.37    225.22 o 
   1  -5   7      889.85      868.10     35.70 o 
   2  -5   7     2036.16     1962.84     60.42 o 
   3  -5   7     1680.35     1634.85     46.40 o 
   4  -5   7     1065.82     1039.40     35.56 o 
   5  -5   7     1616.62     1630.75     44.12 o 
   6  -5   7     2674.51     2597.43     66.58 o 
   7  -5   7     1086.68     1097.06     28.42 o 
   8  -5   7      181.92      190.71      7.51 o 
   9  -5   7     2021.18     2057.57     62.28 o 
  10  -5   7      107.88      114.58      5.65 o 
  11  -5   7      470.56      480.61     19.91 o 
  12  -5   7      125.64      131.84      8.35 o 
  13  -5   7      394.89      396.96     16.78 o 
  14  -5   7       10.85       11.35      2.46 o 
  15  -5   7      470.97      479.17     14.90 o 
 -15  -4   7      102.53      105.84      7.15 o 
 -14  -4   7      145.50      139.64      8.33 o 
 -13  -4   7      369.96      363.00     16.24 o 
 -12  -4   7      553.70      519.57     22.45 o 
 -11  -4   7      912.52      875.86     28.40 o 
 -10  -4   7      229.28      221.97      8.51 o 
  -9  -4   7      693.84      689.11     21.31 o 
  -8  -4   7      348.23      342.73     11.14 o 
  -7  -4   7     1222.16     1221.16     35.86 o 
  -6  -4   7      116.03      119.66      5.01 o 
  -5  -4   7     1684.53     1593.57     59.85 o 
  -4  -4   7       38.88       48.41      3.31 o 
  -3  -4   7     6813.24     6615.14    263.01 o 
  -2  -4   7      601.62      576.96     16.63 o 
  -1  -4   7     2715.63     2762.20     72.82 o 
   0  -4   7      309.82      287.29     10.07 o 
   1  -4   7     1430.94     1462.97     47.96 o 
   2  -4   7     2263.75     2215.62     85.80 o 
   3  -4   7     4064.95     3916.36    116.72 o 
   4  -4   7     1020.67     1000.11     30.21 o 
   5  -4   7      845.87      838.98     23.24 o 
   6  -4   7      791.14      803.45     22.69 o 
   7  -4   7       15.70       26.45      2.90 o 
   8  -4   7      773.18      780.13     20.87 o 
   9  -4   7      283.56      283.77     10.63 o 
  10  -4   7     1260.32     1251.91     35.51 o 
  11  -4   7       63.94       61.70      4.97 o 
  12  -4   7      984.69      966.62     47.87 o 
  13  -4   7       28.57       27.80      2.77 o 
  14  -4   7      459.23      452.76     15.71 o 
  15  -4   7       37.60       40.47      3.04 o 
 -16  -3   7      129.58      133.86      7.96 o 
 -15  -3   7      264.80      268.58     12.77 o 
 -14  -3   7      157.47      161.80     10.00 o 
 -13  -3   7      446.21      413.58     18.61 o 
 -12  -3   7      682.91      645.96     26.55 o 
 -11  -3   7      256.50      246.20     12.21 o 
 -10  -3   7      936.45      905.63     27.87 o 
  -9  -3   7     1039.31     1006.96     30.46 o 
  -8  -3   7     1759.99     1794.17     50.88 o 
  -7  -3   7      401.01      411.27     14.77 o 
  -6  -3   7     2123.54     2155.25     62.20 o 
  -5  -3   7      703.60      698.10     21.32 o 
  -4  -3   7     6175.74     6338.73    169.26 o 
  -3  -3   7      138.48      136.89      3.76 o 
  -2  -3   7     1369.09     1392.61     39.26 o 
  -1  -3   7      318.05      350.72      9.95 o 
   0  -3   7     4509.96     4713.33    129.53 o 
   1  -3   7      400.23      447.51     14.97 o 
   2  -3   7     1432.07     1487.78     46.93 o 
   3  -3   7      477.63      475.29     16.99 o 
   4  -3   7     1776.56     1772.22     53.19 o 
   5  -3   7     2381.76     2423.38     61.69 o 
   6  -3   7      525.94      542.78     16.29 o 
   7  -3   7      602.32      621.01     17.76 o 
   8  -3   7      230.57      236.69      8.49 o 
   9  -3   7     1551.59     1550.23     39.02 o 
  10  -3   7      162.28      169.25      6.05 o 
  11  -3   7      678.59      689.72     18.86 o 
  12  -3   7       51.13       52.52      3.73 o 
  13  -3   7      700.29      692.47     22.22 o 
  14  -3   7      166.82      175.10      6.99 o 
  15  -3   7      388.21      393.14     15.01 o 
 -16  -2   7      344.39      355.45     15.26 o 
 -15  -2   7      103.97      101.80      7.10 o 
 -14  -2   7      494.11      495.98     27.64 o 
 -13  -2   7      132.01      127.18      7.80 o 
 -12  -2   7      696.36      663.39     26.49 o 
 -11  -2   7      180.68      173.41      9.96 o 
 -10  -2   7      202.07      192.48     10.68 o 
  -9  -2   7      760.61      742.24     24.62 o 
  -8  -2   7      307.82      317.53      8.45 o 
  -7  -2   7     3642.07     3630.83    120.21 o 
  -6  -2   7      121.11      119.93      4.28 o 
  -5  -2   7     2493.42     2479.64     70.23 o 
  -4  -2   7      377.72      388.26      9.18 o 
  -3  -2   7     1393.22     1467.57     35.15 o 
  -2  -2   7      212.07      236.21      6.72 o 
  -1  -2   7     5384.89     5453.51    130.54 o 
   0  -2   7     1171.44     1135.98     24.16 o 
   1  -2   7     4755.26     4796.66    114.84 o 
   2  -2   7      874.89      901.52     25.78 o 
   3  -2   7     1544.30     1578.89     40.47 o 
   4  -2   7     1177.73     1198.12     41.94 o 
   5  -2   7      938.60      947.92     24.35 o 
   6  -2   7     2575.96     2559.62     73.08 o 
   7  -2   7     1728.66     1756.42     41.67 o 
   8  -2   7     2700.81     2691.79     62.57 o 
   9  -2   7      472.76      467.36     12.86 o 
  10  -2   7      767.31      776.34     20.40 o 
  11  -2   7       31.59       35.60      3.12 o 
  12  -2   7      444.08      429.85     15.84 o 
  13  -2   7       38.16       38.53      3.03 o 
  14  -2   7      645.12      639.39     19.02 o 
  15  -2   7        5.29        7.08      2.04 o 
 -16  -1   7       56.14       57.46      5.07 o 
 -15  -1   7      242.13      243.15     12.28 o 
 -14  -1   7      149.12      147.86      9.04 o 
 -13  -1   7      482.38      463.75     19.12 o 
 -12  -1   7      374.20      348.63     15.50 o 
 -11  -1   7      688.95      674.03     27.73 o 
 -10  -1   7     1096.96     1058.54     39.27 o 
  -8  -1   7     1487.86     1511.14     46.51 o 
  -7  -1   7      610.91      629.61     18.36 o 
  -6  -1   7     1918.06     1906.29     52.32 o 
  -5  -1   7     1165.18     1150.64     32.07 o 
  -4  -1   7     2174.49     2259.32     62.67 o 
  -3  -1   7      288.61      272.18      9.12 o 
  -2  -1   7     7829.87     8086.54    255.87 o 
  -1  -1   7      576.01      574.65     16.11 o 
   0  -1   7     1629.58     1647.47     51.16 o 
   1  -1   7      731.66      750.25     16.86 o 
   2  -1   7     5396.61     5608.53    117.75 o 
   3  -1   7     3278.70     3372.11     77.21 o 
   4  -1   7     2689.11     2766.65     65.69 o 
   5  -1   7     1377.11     1398.01     37.29 o 
   6  -1   7      601.40      602.75     19.50 o 
   7  -1   7     2677.47     2693.04     64.04 o 
   8  -1   7      499.65      499.77     13.05 o 
   9  -1   7      271.40      281.30     10.04 o 
  10  -1   7      216.60      218.91      8.08 o 
  11  -1   7     1231.84     1215.39     30.95 o 
  12  -1   7       24.19       29.34      2.71 o 
  13  -1   7      776.79      776.51     20.19 o 
  14  -1   7       70.64       72.65      4.22 o 
  15  -1   7      265.18      264.57      8.74 o 
 -16   0   7      429.13      441.05     24.23 o 
 -15   0   7      146.97      150.84      8.92 o 
 -14   0   7      437.12      432.07     18.88 o 
 -13   0   7      545.65      526.58     22.23 o 
 -12   0   7       77.34       76.27      6.12 o 
 -11   0   7      861.35      852.30     33.25 o 
 -10   0   7      896.66      868.07     33.37 o 
  -9   0   7     1266.95     1253.11     50.32 o 
  -8   0   7      733.62      739.29     28.13 o 
  -7   0   7     1001.85     1021.58     29.06 o 
  -6   0   7       56.27       54.40      2.77 o 
  -5   0   7     4645.09     4666.94    166.25 o 
  -4   0   7       28.44       35.50      1.99 o 
  -3   0   7     2820.96     2875.38     88.19 o 
  -2   0   7     1429.46     1387.40     54.43 o 
  -1   0   7     7432.98     7379.01    248.28 o 
   0   0   7     1021.37     1080.65     32.85 o 
   1   0   7     1525.54     1715.99     38.29 o 
   2   0   7      573.18      652.81     15.99 o 
   3   0   7     1706.37     1802.19     37.59 o 
   4   0   7     2389.18     2526.80     59.21 o 
   5   0   7      555.49      581.62     15.22 o 
   6   0   7       10.89       29.19      1.95 o 
   7   0   7      405.14      412.53     11.46 o 
   8   0   7     1350.97     1389.04     35.36 o 
   9   0   7      130.45      139.24      4.98 o 
  10   0   7     1865.53     1859.52     44.57 o 
  11   0   7       89.71       82.64      4.25 o 
  12   0   7      633.49      618.20     17.45 o 
  13   0   7        8.56       10.18      2.06 o 
  14   0   7      493.57      482.71     13.92 o 
  15   0   7       47.22       50.60      2.91 o 
 -16   1   7       38.18       35.71      4.35 o 
 -15   1   7      247.00      253.97     12.39 o 
 -14   1   7      165.30      162.89      9.21 o 
 -13   1   7      420.09      401.18     18.60 o 
 -12   1   7      326.98      317.63     15.17 o 
 -11   1   7      741.31      726.65     27.93 o 
 -10   1   7     1037.26     1012.86     39.17 o 
  -9   1   7       34.94       38.52      3.82 o 
  -8   1   7     1382.12     1350.87     55.37 o 
  -7   1   7      646.26      629.37     20.18 o 
  -6   1   7     1889.05     1850.40     57.36 o 
  -5   1   7     1112.41     1087.31     39.58 o 
  -4   1   7     2165.28     2139.86     86.32 o 
  -3   1   7      281.10      270.70     11.62 o 
  -2   1   7     8411.04     8709.22    323.28 o 
  -1   1   7      526.59      518.62     19.35 o 
   1   1   7      826.94      835.31     21.38 o 
   2   1   7     5462.65     5718.59    132.45 o 
   3   1   7     3529.38     3684.79     81.11 o 
   4   1   7     2781.84     2856.59     70.52 o 
   5   1   7     1157.80     1199.22     27.17 o 
   6   1   7      667.77      678.25     15.25 o 
   7   1   7     2749.67     2835.35     61.08 o 
   8   1   7      511.26      510.29     12.38 o 
   9   1   7      327.86      328.90      8.82 o 
  10   1   7      237.09      225.62      7.52 o 
  11   1   7     1330.86     1309.76     33.25 o 
  12   1   7       28.57       34.75      2.64 o 
  13   1   7      700.09      671.56     19.78 o 
  14   1   7       63.10       66.08      3.64 o 
  15   1   7      222.06      223.34      9.80 o 
 -16   2   7      303.59      311.83     18.20 o 
 -15   2   7      101.73       94.94      6.85 o 
 -14   2   7      551.11      513.65     21.57 o 
 -13   2   7      108.24       94.13      7.19 o 
 -12   2   7      653.57      634.35     26.21 o 
 -11   2   7      250.70      241.04     14.16 o 
 -10   2   7      254.56      259.27     11.33 o 
  -9   2   7      853.88      866.28     30.58 o 
  -8   2   7      271.71      272.75     13.53 o 
  -7   2   7     3476.33     3357.89    118.48 o 
  -6   2   7      164.05      150.26      6.17 o 
  -5   2   7     2709.85     2607.21    132.55 o 
  -4   2   7      394.43      377.49     27.29 o 
  -3   2   7     1317.85     1340.31     98.22 o 
  -2   2   7      230.30      258.46     10.64 o 
  -1   2   7     5471.52     5498.58    183.95 o 
   0   2   7     1119.75     1110.25     38.89 o 
   1   2   7     4444.07     4547.93    135.67 o 
   2   2   7      648.63      684.86     37.64 o 
   3   2   7     1690.74     1700.83     38.24 o 
   4   2   7     1330.55     1379.55     32.54 o 
   5   2   7      847.67      846.85     19.88 o 
   6   2   7     2538.80     2581.66     58.72 o 
   7   2   7     1732.39     1782.87     37.38 o 
   8   2   7     2630.23     2682.83     63.13 o 
   9   2   7      419.59      415.37     12.67 o 
  10   2   7      732.57      717.35     20.37 o 
  11   2   7       46.25       44.94      2.99 o 
  12   2   7      527.55      509.02     13.92 o 
  13   2   7       39.79       40.53      2.88 o 
  14   2   7      580.56      587.74     18.81 o 
  15   2   7       11.78       10.78      2.37 o 
 -16   3   7      116.32      127.27     15.73 o 
 -15   3   7      265.41      245.85     12.38 o 
 -14   3   7      206.46      213.28     10.52 o 
 -13   3   7      471.89      440.39     18.73 o 
 -12   3   7      675.60      663.51     26.61 o 
 -11   3   7      264.68      262.60     12.36 o 
 -10   3   7      851.79      860.11     33.91 o 
  -9   3   7      959.29      941.32     36.83 o 
  -8   3   7     1995.25     1964.71     57.33 o 
  -7   3   7      510.34      507.93     13.64 o 
  -6   3   7     2285.95     2357.42     58.13 o 
  -5   3   7      661.67      620.18     27.84 o 
  -4   3   7     5575.28     5470.97    311.37 o 
  -3   3   7      132.12      125.83     13.26 o 
  -2   3   7     1552.92     1537.27     71.31 o 
  -1   3   7      286.54      331.83     23.83 o 
   0   3   7     4699.10     4842.49    153.68 o 
   1   3   7      461.54      520.98     16.48 o 
   2   3   7     1564.75     1638.64     44.68 o 
   3   3   7      388.10      397.53     13.00 o 
   4   3   7     1535.72     1578.95     38.74 o 
   5   3   7     2211.76     2270.65     59.80 o 
   6   3   7      496.93      499.91     15.47 o 
   7   3   7      820.61      822.44     15.96 o 
   8   3   7      292.99      292.22      7.54 o 
   9   3   7     1519.82     1490.08     35.97 o 
  10   3   7      127.80      135.72      5.48 o 
  11   3   7      552.40      547.25     16.96 o 
  12   3   7       46.27       47.72      2.91 o 
  13   3   7      772.95      774.27     22.32 o 
  14   3   7      158.14      160.48      6.90 o 
  15   3   7      434.42      439.06     13.03 o 
 -15   4   7       94.57       92.70      8.19 o 
 -14   4   7      114.66      114.65      7.86 o 
 -13   4   7      350.10      345.08     15.99 o 
 -12   4   7      588.30      557.82     22.60 o 
 -11   4   7      953.05      937.22     34.92 o 
 -10   4   7      209.49      207.54     10.57 o 
  -9   4   7      633.48      636.59     20.96 o 
  -8   4   7      301.82      302.65      8.39 o 
  -7   4   7     1142.61     1139.30     30.33 o 
  -6   4   7      121.95      130.44      4.19 o 
  -5   4   7     1608.73     1593.35     48.12 o 
  -4   4   7       44.32       56.10      7.42 o 
  -3   4   7     6957.99     7334.77    464.89 o 
  -2   4   7      662.92      628.23     33.83 o 
  -1   4   7     2492.74     2469.91    104.41 o 
   0   4   7      356.17      335.09     10.78 o 
   1   4   7     1383.26     1373.62     45.89 o 
   2   4   7     2302.17     2257.89     62.93 o 
   3   4   7     4373.61     4254.75     99.49 o 
   4   4   7     1083.24     1053.13     27.70 o 
   5   4   7      857.09      866.64     22.52 o 
   6   4   7      881.90      888.65     24.19 o 
   7   4   7       28.56       36.58      2.01 o 
   8   4   7      715.50      709.08     18.63 o 
   9   4   7      320.48      309.55      8.72 o 
  10   4   7     1176.60     1152.74     29.27 o 
  11   4   7       72.83       80.79      3.80 o 
  12   4   7     1061.16     1060.74     27.94 o 
  13   4   7       27.19       27.48      2.60 o 
  14   4   7      427.62      429.81     11.89 o 
  15   4   7       38.42       37.30      3.50 o 
 -15   5   7      452.09      448.60     23.35 o 
 -14   5   7       97.60       90.49      8.13 o 
 -13   5   7      279.13      258.56     15.51 o 
 -12   5   7      255.27      262.05     12.05 o 
 -11   5   7      161.67      162.52      9.24 o 
 -10   5   7      674.13      674.39     24.46 o 
  -9   5   7      916.65      903.98     28.80 o 
  -8   5   7      966.58      932.44     26.25 o 
  -7   5   7      201.30      207.72      5.96 o 
  -6   5   7     1941.86     1990.76     56.93 o 
  -5   5   7      169.50      174.05      5.40 o 
  -4   5   7     2194.36     2144.87     67.00 o 
  -3   5   7      121.37      115.80      6.31 o 
  -2   5   7     1288.55     1268.70     50.79 o 
  -1   5   7      972.08      935.35     33.14 o 
   0   5   7     5773.90     6026.40    173.26 o 
   1   5   7      946.02      940.98     22.97 o 
   2   5   7     1784.99     1722.61     41.57 o 
   3   5   7     1605.39     1574.71     39.40 o 
   4   5   7     1137.77     1133.03     25.52 o 
   5   5   7     1672.67     1690.56     33.57 o 
   6   5   7     2626.85     2593.72     56.17 o 
   7   5   7      820.78      854.37     21.07 o 
   8   5   7      178.75      180.48      5.96 o 
   9   5   7     2305.65     2315.97     52.29 o 
  10   5   7       87.82       90.93      4.25 o 
  11   5   7      442.05      453.21      9.83 o 
  12   5   7      136.96      135.98      4.55 o 
  13   5   7      361.82      356.21     10.44 o 
  14   5   7       14.11       13.57      2.31 o 
  15   5   7      448.33      467.88     31.17 o 
 -15   6   7       62.67       66.10      6.62 o 
 -14   6   7      573.46      554.66     28.89 o 
 -13   6   7       97.67      108.04     10.34 o 
 -12   6   7      524.42      516.89     37.56 o 
 -11   6   7      364.89      365.93     17.45 o 
 -10   6   7      340.94      346.92     14.14 o 
  -9   6   7     1407.02     1384.93     39.30 o 
  -8   6   7       92.14       91.37      7.77 o 
  -7   6   7     1650.13     1637.02     31.42 o 
  -6   6   7      611.27      622.91     14.15 o 
  -5   6   7     2533.62     2534.25     57.12 o 
  -4   6   7        2.06        9.23      1.25 o 
  -3   6   7     2021.01     2074.45     93.18 o 
  -2   6   7      473.37      486.58     25.70 o 
  -1   6   7     2739.74     2717.89    129.76 o 
   0   6   7      206.51      220.36      7.22 o 
   1   6   7     1513.63     1503.10     40.88 o 
   2   6   7       31.09       36.50      1.79 o 
   3   6   7     1631.66     1674.13     34.12 o 
   4   6   7     1042.04     1043.02     22.27 o 
   5   6   7      493.08      501.54     11.04 o 
   6   6   7     1981.45     2025.92     37.68 o 
   7   6   7      395.00      398.09      8.84 o 
   8   6   7     1007.12     1029.84     20.36 o 
   9   6   7      148.11      151.25      4.91 o 
  10   6   7      500.56      513.95     11.72 o 
  11   6   7       14.43       15.33      1.74 o 
  12   6   7      883.94      890.98     20.67 o 
  13   6   7       49.73       54.04      3.44 o 
  14   6   7      327.12      333.22     13.42 o 
 -15   7   7      384.11      407.89     20.10 o 
 -14   7   7      359.66      392.12     20.30 o 
 -13   7   7      156.80      156.54     10.28 o 
 -12   7   7      242.41      238.84     10.45 o 
 -11   7   7      462.53      464.51     20.91 o 
 -10   7   7      583.56      559.03     22.40 o 
  -9   7   7      152.67      159.97      7.15 o 
  -8   7   7      972.21      978.78     33.34 o 
  -7   7   7      401.35      424.33     11.20 o 
  -6   7   7     2605.26     2615.67     61.48 o 
  -5   7   7       37.98       45.20      1.62 o 
  -4   7   7     1167.68     1158.34     24.27 o 
  -3   7   7      164.13      176.31     11.32 o 
  -2   7   7     3526.67     3421.69    163.03 o 
  -1   7   7      678.74      664.36     31.77 o 
   0   7   7     2071.82     2062.23     42.31 o 
   1   7   7      688.12      705.28     16.95 o 
   2   7   7     1806.04     1809.89     37.36 o 
   3   7   7     1099.73     1099.14     21.51 o 
   4   7   7      327.49      333.29      7.42 o 
   5   7   7      479.48      487.76      9.74 o 
   6   7   7      686.52      699.59     13.19 o 
   7   7   7     1569.46     1599.17     32.91 o 
   8   7   7      188.18      199.88      4.97 o 
   9   7   7      820.81      825.46     17.22 o 
  10   7   7       47.87       53.89      2.79 o 
  11   7   7      654.41      666.25     14.91 o 
  12   7   7       13.02       16.75      2.25 o 
  13   7   7      391.90      393.68     12.92 o 
  14   7   7       10.53       13.60      6.18 o 
 -14   8   7      266.34      277.67     15.47 o 
 -13   8   7      211.14      211.59      8.54 o 
 -12   8   7      126.64      121.93      6.56 o 
 -11   8   7      722.60      703.73     29.67 o 
 -10   8   7      542.48      523.55     21.83 o 
  -9   8   7      519.85      533.40     17.77 o 
  -8   8   7       43.43       47.28      2.51 o 
  -7   8   7      167.17      185.34      9.45 o 
  -6   8   7        3.98       12.72      1.70 o 
  -5   8   7     2572.05     2579.55     51.05 o 
  -4   8   7      179.77      178.74      4.01 o 
  -3   8   7     2344.62     2311.51     68.95 o 
  -2   8   7      273.25      292.58     11.86 o 
  -1   8   7     1351.73     1337.84     33.36 o 
   0   8   7      893.47      878.27     16.42 o 
   1   8   7     1707.52     1699.49     31.99 o 
   2   8   7      764.86      773.56     14.49 o 
   3   8   7     1797.69     1783.54     35.21 o 
   4   8   7     1619.82     1599.26     32.61 o 
   5   8   7     1067.29     1054.87     22.35 o 
   6   8   7      646.73      668.58     14.75 o 
   7   8   7      261.87      258.85      6.79 o 
   8   8   7      419.85      437.73     10.42 o 
   9   8   7      108.04      121.32      6.88 o 
  10   8   7      938.01      980.75     24.23 o 
  11   8   7      205.00      214.37      9.09 o 
  12   8   7      589.18      567.52     21.40 o 
  13   8   7        8.04       11.01      3.56 o 
  14   8   7      259.84      267.68     21.23 o 
 -14   9   7      115.88      135.58      7.50 o 
 -13   9   7      350.81      364.91     14.12 o 
 -12   9   7      279.53      284.13     13.48 o 
 -11   9   7      412.23      417.11     16.76 o 
 -10   9   7      391.06      376.57     15.65 o 
  -9   9   7      230.95      237.03      7.60 o 
  -8   9   7     1276.39     1330.28     32.37 o 
  -7   9   7      196.31      205.20      5.92 o 
  -6   9   7     1087.12     1106.21     20.67 o 
  -5   9   7       34.86       40.37      2.15 o 
  -4   9   7     1117.10     1086.14     23.98 o 
  -3   9   7      250.22      244.53      8.90 o 
  -2   9   7     2068.49     2094.32     51.79 o 
  -1   9   7       14.57       20.22      1.83 o 
   0   9   7     2231.29     2208.78     42.04 o 
   1   9   7     1023.58      979.76     18.64 o 
   2   9   7     1265.42     1265.39     22.56 o 
   3   9   7      355.27      347.00      8.02 o 
   4   9   7     1359.09     1331.91     25.86 o 
   5   9   7      492.73      494.66     11.48 o 
   6   9   7      276.12      285.43      7.58 o 
   7   9   7     1106.73     1109.66     22.16 o 
   8   9   7      510.67      507.47     12.25 o 
   9   9   7      533.73      545.16     14.40 o 
  10   9   7       47.60       51.08      3.55 o 
  11   9   7      574.14      566.38     19.98 o 
  12   9   7        1.25       -0.77      3.10 o 
  13   9   7      441.20      428.95     21.52 o 
 -13  10   7       82.16       91.04     14.32 o 
 -12  10   7      329.32      323.92     15.46 o 
 -11  10   7      212.76      208.82     10.35 o 
 -10  10   7      102.64      111.31      7.66 o 
  -9  10   7      750.78      769.52     24.34 o 
  -8  10   7      308.69      319.39     10.53 o 
  -7  10   7     1830.50     1781.48     63.98 o 
  -6  10   7      127.10      138.41      4.10 o 
  -5  10   7      872.93      842.50     17.69 o 
  -4  10   7       12.44       16.99      1.52 o 
  -3  10   7     1419.35     1413.37     41.34 o 
  -2  10   7      203.35      206.65      7.37 o 
  -1  10   7     1213.48     1221.32     23.63 o 
   0  10   7       42.82       52.31      1.65 o 
   1  10   7     2083.03     2071.29     35.07 o 
   2  10   7      276.32      280.84      5.68 o 
   3  10   7      234.40      228.74      5.91 o 
   4  10   7      255.06      253.51      6.22 o 
   5  10   7      766.99      766.66     16.37 o 
   6  10   7     1203.15     1209.56     26.25 o 
   7  10   7      417.81      429.36      9.29 o 
   8  10   7      724.91      742.00     16.50 o 
   9  10   7      119.11      116.67      6.44 o 
  10  10   7      544.72      535.25     23.99 o 
  11  10   7       11.06       16.71      3.90 o 
  12  10   7      352.69      348.59     18.77 o 
  13  10   7        6.92        9.61      2.56 o 
 -13  11   7      321.92      333.99     28.05 o 
 -12  11   7      204.09      209.48     22.46 o 
 -11  11   7      131.18      129.09      6.24 o 
 -10  11   7      374.40      379.14     15.48 o 
  -9  11   7      216.44      220.08      7.67 o 
  -8  11   7      538.16      540.40     13.78 o 
  -7  11   7       13.16       15.44      1.33 o 
  -6  11   7      545.26      556.18     16.86 o 
  -5  11   7      175.92      173.95      4.98 o 
  -4  11   7     2020.83     1995.06     48.19 o 
  -3  11   7      283.27      295.72     10.72 o 
  -2  11   7     1201.37     1190.93     30.50 o 
  -1  11   7       60.09       73.57      2.50 o 
   0  11   7     1274.92     1281.64     28.67 o 
   1  11   7      233.19      241.24      5.91 o 
   2  11   7      512.60      514.35     10.31 o 
   3  11   7      269.73      289.21      7.23 o 
   4  11   7     1017.09     1021.37     21.35 o 
   5  11   7     1228.14     1236.85     25.53 o 
   6  11   7      150.71      163.52      4.54 o 
   7  11   7      350.35      378.35     10.05 o 
   8  11   7      250.91      265.54      9.79 o 
   9  11   7      600.44      596.53     22.11 o 
  10  11   7       64.62       73.99      6.87 o 
  11  11   7      593.18      564.02     26.96 o 
  12  11   7       36.98       37.74      3.62 o 
 -12  12   7      177.13      185.15     22.19 o 
 -11  12   7      188.38      204.56      6.76 o 
 -10  12   7      174.53      184.22      6.59 o 
  -9  12   7      387.60      396.32     13.82 o 
  -8  12   7      192.32      202.78      6.41 o 
  -7  12   7      606.89      616.00     14.02 o 
  -6  12   7       25.77       31.79      1.66 o 
  -5  12   7      519.15      525.35     14.07 o 
  -4  12   7       21.87       24.44      2.67 o 
  -3  12   7     1484.31     1470.54     45.36 o 
  -2  12   7       57.20       58.85      2.84 o 
  -1  12   7      724.14      710.38     19.08 o 
   0  12   7      146.57      140.85      3.91 o 
   1  12   7      951.10      924.33     18.02 o 
   2  12   7     1448.93     1398.15     28.69 o 
   3  12   7      668.25      637.12     15.34 o 
   4  12   7      202.15      203.93      5.51 o 
   5  12   7      509.27      490.86     13.95 o 
   6  12   7      232.86      235.12      7.22 o 
   7  12   7      150.07      139.86      4.96 o 
   8  12   7      520.34      521.89     37.91 o 
   9  12   7       72.42       68.47      6.59 o 
  10  12   7      433.50      449.91     21.18 o 
  11  12   7       13.34       15.95      2.88 o 
  12  12   7      249.83      250.35     12.24 o 
 -11  13   7      258.84      261.73     17.34 o 
 -10  13   7      528.61      534.52     16.07 o 
  -9  13   7      101.96      102.19      4.98 o 
  -8  13   7      262.98      262.19      9.77 o 
  -7  13   7       90.19       92.57      3.84 o 
  -6  13   7      792.07      780.65     21.44 o 
  -5  13   7       28.67       35.21      3.37 o 
  -4  13   7     1067.66     1071.44     33.34 o 
  -3  13   7        7.22       10.43      2.45 o 
  -2  13   7      604.03      607.50     16.81 o 
  -1  13   7      350.14      344.55      8.71 o 
   0  13   7      720.87      713.63     16.90 o 
   1  13   7       21.02       27.60      1.93 o 
   2  13   7      899.34      878.99     18.66 o 
   3  13   7      198.41      192.93      5.18 o 
   4  13   7      381.28      370.25     10.80 o 
   5  13   7      542.27      525.87     14.85 o 
   6  13   7      315.82      302.47      9.80 o 
   7  13   7      439.09      431.52     13.85 o 
   8  13   7       15.57       11.82      2.91 o 
   9  13   7      407.28      385.74     14.02 o 
  10  13   7      106.07      101.89      5.89 o 
  11  13   7      458.76      445.90     16.07 o 
 -10  14   7      137.48      137.01      9.02 o 
  -9  14   7      483.65      497.56     29.94 o 
  -8  14   7       95.58       91.04      5.96 o 
  -7  14   7      821.53      819.11     26.73 o 
  -6  14   7       95.46       95.51      5.26 o 
  -5  14   7      590.98      590.18     20.27 o 
  -4  14   7       38.35       42.24      3.66 o 
  -3  14   7      321.04      339.23     12.30 o 
  -2  14   7       10.13       20.66      4.66 o 
  -1  14   7      884.95      877.45     20.37 o 
   0  14   7      126.47      134.34      4.15 o 
   1  14   7      764.41      760.63     16.36 o 
   2  14   7      147.78      155.54      4.37 o 
   3  14   7      321.59      317.37      7.44 o 
   4  14   7      180.02      184.81      6.55 o 
   5  14   7      241.79      246.02      8.16 o 
   6  14   7      545.14      535.37     13.73 o 
   7  14   7      388.90      401.46     11.09 o 
   8  14   7      563.84      565.74     20.19 o 
   9  14   7       72.93       76.43      4.98 o 
  10  14   7      220.46      217.26      9.65 o 
  -8  15   7      316.06      334.00     14.88 o 
  -7  15   7       46.42       55.54      5.20 o 
  -6  15   7      368.68      355.92     12.51 o 
  -5  15   7       25.16       22.92      2.57 o 
  -4  15   7      808.09      788.00     26.21 o 
  -3  15   7       35.61       40.81      3.27 o 
  -2  15   7      930.66      904.43     29.27 o 
  -1  15   7       78.66       72.85      3.04 o 
   0  15   7      535.88      516.21     13.50 o 
   1  15   7       73.48       72.03      2.91 o 
   2  15   7      440.87      432.70     10.65 o 
   3  15   7      251.88      249.71      6.92 o 
   4  15   7      383.92      374.72     11.02 o 
   5  15   7      306.76      302.21      9.39 o 
   6  15   7      235.60      232.95     12.55 o 
   7  15   7      313.46      309.63      9.95 o 
   8  15   7       48.68       47.95      4.18 o 
   9  15   7      279.87      270.96     10.81 o 
  -8  16   7       79.46       85.71      7.60 o 
  -7  16   7      208.18      217.76     11.31 o 
  -6  16   7       26.69       30.39      4.18 o 
  -5  16   7      540.56      549.15     23.21 o 
  -4  16   7       44.14       50.13      5.23 o 
  -3  16   7      588.22      606.41     24.81 o 
  -2  16   7       29.77       29.23      4.33 o 
  -1  16   7      421.71      417.79     21.96 o 
   0  16   7       47.49       43.73      2.75 o 
   1  16   7      410.40      386.32     10.85 o 
   2  16   7      293.03      284.68      8.78 o 
   3  16   7      363.75      355.50      8.92 o 
   4  16   7      318.96      309.61      8.17 o 
   5  16   7      318.72      302.15      9.13 o 
   6  16   7      172.82      169.87      6.86 o 
   7  16   7       61.31       61.37      4.56 o 
   8  16   7      152.26      149.23     10.96 o 
  -6  17   7      281.54      276.87     13.15 o 
  -5  17   7        9.95       11.18      3.33 o 
  -4  17   7      370.18      376.03     16.87 o 
  -3  17   7       37.54       41.07      4.57 o 
  -2  17   7      319.58      321.33     22.47 o 
  -1  17   7       38.20       35.76      4.54 o 
   0  17   7      542.43      545.60     23.07 o 
   1  17   7      232.14      235.39     11.69 o 
   2  17   7      281.08      287.80      8.71 o 
   3  17   7      100.70      100.55      3.43 o 
   4  17   7      268.41      260.42      6.97 o 
   5  17   7      160.25      155.54      4.70 o 
   6  17   7       92.94       97.53      4.69 o 
  -4  18   7       20.94       20.74      3.53 o 
  -3  18   7      289.87      296.31     13.98 o 
  -2  18   7      111.86      106.27      7.12 o 
  -1  18   7      290.51      284.60     13.64 o 
   0  18   7       37.89       42.94      4.77 o 
   1  18   7      332.55      322.80     14.59 o 
   2  18   7       36.58       38.31      4.24 o 
   3  18   7      255.29      251.19      9.25 o 
  -1 -18   8       64.87       67.33     10.07 o 
   0 -18   8      151.62      173.27     15.56 o 
   1 -18   8       39.84       39.76      7.42 o 
  -5 -17   8      276.30      306.58     16.87 o 
  -4 -17   8        2.58        1.75      3.43 o 
  -3 -17   8      397.09      436.96     31.69 o 
  -2 -17   8       17.39       21.73      6.54 o 
   0 -17   8       70.53       69.63     10.60 o 
   2 -17   8      204.12      213.46     18.92 o 
   3 -17   8      171.75      186.19     16.62 o 
   5 -17   8      224.16      257.72     20.34 o 
  -7 -16   8       58.36       65.24      6.68 o 
  -6 -16   8      438.21      474.11     23.63 o 
  -5 -16   8       36.46       42.44      5.87 o 
  -4 -16   8      455.75      445.76     33.29 o 
  -3 -16   8       80.19       70.87     11.13 o 
  -2 -16   8      314.66      309.50     24.24 o 
  -1 -16   8      179.61      205.47     18.74 o 
   0 -16   8      378.62      403.42     30.27 o 
   1 -16   8       91.16       90.31     12.19 o 
   3 -16   8      123.20      144.77     15.38 o 
   5 -16   8      358.78      381.10     29.74 o 
   6 -16   8      240.78      260.92     19.99 o 
   7 -16   8      333.28      346.21     25.49 o 
  -9 -15   8      236.33      244.49     12.92 o 
  -8 -15   8       17.69       17.90      3.22 o 
  -7 -15   8      350.31      383.20     26.73 o 
  -6 -15   8       45.12       49.10      6.06 o 
  -5 -15   8      514.63      541.02     36.49 o 
  -4 -15   8        1.34        4.24      5.30 o 
  -3 -15   8      532.58      590.49     41.46 o 
  -2 -15   8      105.51      115.24     13.26 o 
  -1 -15   8      613.24      599.07     48.56 o 
   0 -15   8       18.67       21.20      6.89 o 
   1 -15   8      475.36      477.13     34.71 o 
   2 -15   8      128.49      142.12     15.56 o 
   3 -15   8      567.28      555.16     39.16 o 
   4 -15   8      294.89      304.15     24.95 o 
   5 -15   8      103.36      113.12     13.96 o 
   6 -15   8      203.94      232.73     19.81 o 
   7 -15   8       29.53       31.63      7.42 o 
   8 -15   8      417.86      437.04     32.41 o 
 -10 -14   8      222.47      233.54     11.59 o 
  -9 -14   8      254.16      274.06     14.23 o 
  -8 -14   8      572.50      650.97     35.18 o 
  -7 -14   8       10.21       12.19      4.25 o 
  -6 -14   8      331.94      357.43     19.88 o 
  -5 -14   8       34.38       41.00      5.87 o 
  -4 -14   8      736.66      720.43     53.74 o 
  -3 -14   8      108.77       94.03     13.08 o 
  -2 -14   8      852.94      860.38     63.53 o 
   0 -14   8      652.62      661.78     48.04 o 
   1 -14   8      387.42      351.74     29.56 o 
   2 -14   8       89.59       86.42     11.13 o 
   3 -14   8      206.04      187.46     18.75 o 
   4 -14   8      498.77      493.66     37.20 o 
   5 -14   8      330.99      327.04     26.01 o 
   6 -14   8      289.13      309.27     23.71 o 
   7 -14   8      274.26      271.04     22.82 o 
   8 -14   8       69.80       62.73      9.90 o 
   9 -14   8      361.63      376.36     20.03 o 
 -11 -13   8      274.45      282.27     13.94 o 
 -10 -13   8       73.76       77.17      6.63 o 
  -9 -13   8      319.58      322.19     16.49 o 
  -8 -13   8      125.45      126.89      7.39 o 
  -7 -13   8      335.29      323.33     27.25 o 
  -6 -13   8       46.20       47.21      6.71 o 
  -5 -13   8     1022.73     1010.52     74.96 o 
  -4 -13   8       11.83       18.90      6.36 o 
  -3 -13   8      733.65      764.96     51.43 o 
  -2 -13   8      101.44      122.13     13.79 o 
  -1 -13   8      515.00      488.23     36.67 o 
   0 -13   8      152.66      167.25     16.80 o 
   1 -13   8      739.38      736.79     55.16 o 
   2 -13   8      177.73      177.35     16.97 o 
   3 -13   8      539.56      549.05     40.40 o 
   4 -13   8      691.50      703.24     46.99 o 
   5 -13   8      143.71      150.80     15.03 o 
   6 -13   8      337.51      349.70     29.20 o 
   7 -13   8      291.42      280.97     24.59 o 
   8 -13   8      247.16      252.62     15.44 o 
   9 -13   8       33.08       34.86      5.24 o 
  10 -13   8      393.45      413.67     21.66 o 
 -11 -12   8      281.69      290.30     15.04 o 
 -10 -12   8      196.14      204.30     11.75 o 
  -9 -12   8       55.83       63.86      5.73 o 
  -8 -12   8      891.53      914.63     34.48 o 
  -7 -12   8        1.81        7.57      4.33 o 
  -6 -12   8     1039.05     1073.52     54.10 o 
  -5 -12   8      195.12      196.45     12.93 o 
  -4 -12   8      288.03      296.00     22.29 o 
  -3 -12   8       76.78       69.28     10.25 o 
  -2 -12   8      952.44      893.82     65.53 o 
  -1 -12   8       80.29       82.35     12.19 o 
   0 -12   8     1174.84     1135.53     74.33 o 
   1 -12   8      329.50      346.69     27.08 o 
   2 -12   8      467.19      474.12     38.26 o 
   3 -12   8      337.01      320.33     28.85 o 
   4 -12   8      638.72      624.88     45.74 o 
   5 -12   8      212.81      218.59     19.98 o 
   6 -12   8      125.31      140.35     16.79 o 
   7 -12   8     1166.05     1128.68     81.06 o 
   8 -12   8      169.75      178.76     15.74 o 
   9 -12   8      403.56      402.39     22.03 o 
  10 -12   8       42.98       46.91      5.81 o 
  11 -12   8      112.01      114.50      8.62 o 
 -12 -11   8      242.42      250.40     12.47 o 
 -11 -11   8      329.11      332.89     17.43 o 
 -10 -11   8      136.50      137.69      8.69 o 
  -9 -11   8      482.60      473.50     22.46 o 
  -8 -11   8       93.02      100.96      5.55 o 
  -7 -11   8      538.78      543.88     17.82 o 
  -6 -11   8       28.47       38.49      4.28 o 
  -5 -11   8      929.68      914.14     34.59 o 
  -4 -11   8       47.20       45.76      5.28 o 
  -3 -11   8     1423.75     1413.37     66.75 o 
  -2 -11   8       82.46       61.90      6.54 o 
  -1 -11   8      512.48      500.77     20.33 o 
   0 -11   8      305.63      262.78     19.82 o 
   1 -11   8     1489.52     1458.01    108.41 o 
   3 -11   8      815.85      762.39     56.26 o 
   4 -11   8      570.13      515.52     42.35 o 
   5 -11   8      140.39      159.46     16.79 o 
   6 -11   8      595.98      571.74     40.59 o 
   8 -11   8      469.55      440.96     22.85 o 
   9 -11   8       29.10       27.44      4.98 o 
  10 -11   8      618.15      613.96     31.83 o 
  11 -11   8       18.35       20.15      4.43 o 
  12 -11   8      327.05      338.83     18.71 o 
 -13 -10   8       57.34       72.27     10.43 o 
 -12 -10   8      138.12      131.36      7.52 o 
 -11 -10   8      237.95      234.51      9.89 o 
 -10 -10   8      547.73      522.42     20.48 o 
  -9 -10   8      253.06      236.51     11.16 o 
  -8 -10   8      320.59      330.49     12.32 o 
  -7 -10   8      163.65      165.27      7.28 o 
  -6 -10   8     1003.86      998.61     36.33 o 
  -5 -10   8      127.41      127.87      7.39 o 
  -4 -10   8     1047.50     1069.46     41.29 o 
  -3 -10   8      157.15      167.88     10.30 o 
  -2 -10   8     2397.24     2296.87    100.82 o 
  -1 -10   8      135.34      126.57      5.84 o 
   0 -10   8      690.53      663.49     28.99 o 
   1 -10   8      322.10      299.54     12.28 o 
   2 -10   8      599.94      569.73     20.98 o 
   3 -10   8     1266.97     1190.93     56.12 o 
   4 -10   8      643.46      611.66     30.28 o 
   5 -10   8      273.25      272.99     25.83 o 
   6 -10   8      870.72      863.67     53.78 o 
   7 -10   8      637.57      644.70     32.83 o 
   8 -10   8       30.34       38.43      8.30 o 
   9 -10   8      444.07      443.77     24.42 o 
  10 -10   8       72.05       71.41      7.30 o 
  11 -10   8      810.66      792.81     39.27 o 
  12 -10   8       38.40       36.83      5.24 o 
 -13  -9   8      280.33      276.74     15.46 o 
 -12  -9   8      218.49      214.08      9.88 o 
 -11  -9   8      302.82      289.98     11.69 o 
 -10  -9   8      218.52      214.49      9.88 o 
  -9  -9   8      594.08      573.70     20.97 o 
  -8  -9   8      188.01      187.80      8.56 o 
  -7  -9   8     1387.28     1342.99     42.53 o 
  -6  -9   8      125.60      118.97      5.28 o 
  -5  -9   8      774.59      728.56     23.15 o 
  -4  -9   8       29.41       34.19      2.20 o 
  -3  -9   8     1769.79     1682.43     74.63 o 
  -2  -9   8      307.95      310.07     17.62 o 
  -1  -9   8     1630.61     1561.28     50.05 o 
   0  -9   8      155.09      158.67      6.63 o 
   1  -9   8      881.57      842.05     31.50 o 
   2  -9   8      946.32      915.22     29.06 o 
   3  -9   8      655.22      625.62     27.92 o 
   4  -9   8      571.46      546.11     23.41 o 
   5  -9   8      904.08      864.42     32.79 o 
   6  -9   8      491.81      494.47     27.01 o 
   7  -9   8      204.36      227.58     11.53 o 
   8  -9   8      894.47      865.59     45.88 o 
   9  -9   8      132.99      137.07     11.05 o 
  10  -9   8      460.65      453.07     26.23 o 
  11  -9   8       15.57       15.74      4.59 o 
  12  -9   8      461.63      477.14     24.48 o 
  13  -9   8       41.92       46.04      5.48 o 
 -14  -8   8      161.85      175.11     10.79 o 
 -13  -8   8      656.66      656.84     31.34 o 
 -12  -8   8      303.57      302.97     12.07 o 
 -11  -8   8      154.12      154.34      7.36 o 
 -10  -8   8      632.19      618.11     23.07 o 
  -9  -8   8      103.70      104.45      6.56 o 
  -8  -8   8     1198.67     1180.06     43.77 o 
  -7  -8   8      154.90      163.31      7.40 o 
  -6  -8   8     1093.63     1051.90     27.76 o 
  -5  -8   8      274.18      271.27      8.36 o 
  -4  -8   8     2602.09     2497.01     69.38 o 
  -3  -8   8        2.22        2.35      3.89 o 
  -1  -8   8      297.62      287.63     12.46 o 
   0  -8   8     2411.36     2305.49     69.73 o 
   1  -8   8      398.99      399.18     15.94 o 
   2  -8   8     2650.24     2529.41     71.33 o 
   4  -8   8      347.24      346.43     32.75 o 
   5  -8   8     1955.73     1889.49     64.16 o 
   6  -8   8      159.59      156.03     15.91 o 
   7  -8   8      482.75      467.93     18.39 o 
   8  -8   8      266.56      245.50     16.76 o 
   9  -8   8      609.63      598.52     32.02 o 
  10  -8   8       54.11       49.48      6.06 o 
  11  -8   8      537.20      547.90     26.49 o 
  12  -8   8       12.85       16.72      4.49 o 
  13  -8   8      240.82      235.44     14.49 o 
 -14  -7   8      239.84      256.62     14.63 o 
 -13  -7   8      269.71      263.33     14.98 o 
 -12  -7   8      308.77      310.90     24.60 o 
 -11  -7   8      236.02      226.49     10.32 o 
 -10  -7   8      450.66      437.34     16.91 o 
  -9  -7   8      763.91      719.54     26.89 o 
  -8  -7   8      189.78      183.74     19.63 o 
  -7  -7   8     1581.41     1536.89     44.95 o 
  -6  -7   8       55.28       54.65      2.63 o 
  -5  -7   8      827.71      814.69     21.75 o 
  -4  -7   8        3.05        9.55      1.12 o 
  -3  -7   8     1326.21     1301.37     48.23 o 
  -2  -7   8      297.80      286.34      9.94 o 
  -1  -7   8     3138.72     3015.20    111.30 o 
   0  -7   8      603.82      589.51     17.99 o 
   1  -7   8     1193.82     1156.17     34.01 o 
   2  -7   8      730.29      704.29     21.85 o 
   3  -7   8     1090.58     1037.49     34.40 o 
   4  -7   8      641.05      631.07     23.66 o 
   5  -7   8      802.60      764.76     27.49 o 
   6  -7   8      965.34      964.52     31.64 o 
   7  -7   8      330.04      324.21     13.34 o 
   8  -7   8     1859.48     1851.91     58.69 o 
   9  -7   8      195.19      202.40     12.19 o 
  10  -7   8      312.29      314.68     20.14 o 
  11  -7   8       28.97       32.84      5.43 o 
  12  -7   8      433.49      447.83     25.54 o 
  13  -7   8       12.23       12.28      3.01 o 
  14  -7   8      409.87      415.82     14.97 o 
 -14  -6   8       35.49       33.12      4.41 o 
 -13  -6   8      394.97      412.31     29.92 o 
 -12  -6   8      501.55      481.81     24.38 o 
 -11  -6   8       75.39       77.42      4.93 o 
 -10  -6   8      422.84      403.63     15.97 o 
  -9  -6   8      536.16      514.55     18.82 o 
  -8  -6   8      877.62      857.37     24.88 o 
  -7  -6   8      178.03      173.30      7.24 o 
  -6  -6   8      656.92      646.95     20.36 o 
  -5  -6   8       28.27       31.02      1.95 o 
  -4  -6   8     5046.69     5122.71    123.74 o 
  -3  -6   8      824.92      789.31     20.68 o 
  -2  -6   8     1991.02     1860.82     93.95 o 
  -1  -6   8        4.97        8.99      2.25 o 
   0  -6   8     1983.78     1932.66     62.27 o 
   1  -6   8      739.91      702.05     24.72 o 
   2  -6   8      908.18      873.04     29.17 o 
   3  -6   8     1211.27     1165.15     38.43 o 
   4  -6   8     1515.67     1460.75     51.08 o 
   5  -6   8     1774.34     1762.18     44.78 o 
   6  -6   8      309.92      308.50      9.51 o 
   7  -6   8      216.37      241.08     22.11 o 
   8  -6   8      254.02      264.67     10.41 o 
   9  -6   8     1240.93     1241.25     36.14 o 
  10  -6   8       98.33      105.99      7.33 o 
  11  -6   8     1222.45     1253.44     47.89 o 
  12  -6   8       23.36       27.33      3.19 o 
  13  -6   8      578.77      604.53     22.06 o 
  14  -6   8       40.78       42.90      3.12 o 
 -15  -5   8      235.90      237.58     12.15 o 
 -14  -5   8      325.77      315.45     14.79 o 
 -13  -5   8      173.31      177.09      9.59 o 
 -12  -5   8      102.29      100.05      7.30 o 
 -11  -5   8      645.75      621.51     29.71 o 
 -10  -5   8      352.63      343.70     13.60 o 
  -9  -5   8     1533.70     1489.59     50.77 o 
  -8  -5   8      568.42      552.83     18.22 o 
  -7  -5   8     1291.96     1252.66     40.37 o 
  -6  -5   8      203.40      198.04      7.32 o 
  -5  -5   8     2459.32     2392.70     65.36 o 
  -4  -5   8      248.05      258.48      8.68 o 
  -3  -5   8     2398.05     2287.49     76.34 o 
  -2  -5   8      145.76      137.81      5.54 o 
  -1  -5   8     2471.53     2436.90     79.75 o 
   0  -5   8      656.89      644.28     23.27 o 
   1  -5   8     1650.41     1650.78     51.08 o 
   2  -5   8      861.11      870.96     24.18 o 
   3  -5   8      619.74      669.19     19.09 o 
   4  -5   8      707.66      707.03     21.52 o 
   5  -5   8      990.01      980.72     24.07 o 
   6  -5   8     1188.30     1186.26     33.64 o 
   7  -5   8      388.39      411.46     13.45 o 
   8  -5   8      852.34      855.81     26.66 o 
   9  -5   8        0.29        5.35      3.38 o 
  10  -5   8      686.51      678.06     23.73 o 
  11  -5   8        4.80        6.09      2.20 o 
  12  -5   8      606.35      611.32     20.21 o 
  13  -5   8       12.31       11.84      2.44 o 
  14  -5   8      355.11      364.78     13.61 o 
 -15  -4   8      367.05      375.52     16.63 o 
 -14  -4   8      216.37      217.72     11.33 o 
 -13  -4   8      357.72      333.70     15.71 o 
 -12  -4   8      379.52      349.34     16.39 o 
 -11  -4   8      849.00      779.50     32.48 o 
 -10  -4   8      706.71      656.96     33.87 o 
  -9  -4   8      218.77      194.14     10.92 o 
  -8  -4   8     1011.69      987.46     30.02 o 
  -7  -4   8      376.54      382.39     12.01 o 
  -6  -4   8     3097.62     3077.31     79.72 o 
  -5  -4   8      170.22      166.91      5.67 o 
  -4  -4   8      642.32      622.72     15.85 o 
  -3  -4   8       80.47       92.91      3.60 o 
  -2  -4   8     2732.02     2685.25    100.17 o 
  -1  -4   8      643.87      666.04     25.89 o 
   0  -4   8     1595.01     1657.42     59.37 o 
   1  -4   8      637.68      612.66     24.32 o 
   2  -4   8     4543.70     4602.26    147.40 o 
   3  -4   8     1939.32     1959.42     56.57 o 
   4  -4   8     1272.13     1247.17     35.93 o 
   5  -4   8      612.61      629.96     15.44 o 
   6  -4   8      224.45      235.22      7.19 o 
   7  -4   8     2241.47     2279.66     52.78 o 
   8  -4   8      241.97      244.51      9.06 o 
   9  -4   8      764.25      789.20     20.39 o 
  10  -4   8      248.99      246.91      9.02 o 
  11  -4   8      445.01      448.81     17.20 o 
  12  -4   8      193.90      195.57      8.31 o 
  13  -4   8      438.09      446.27     13.79 o 
  14  -4   8        0.17        0.40      1.90 o 
  15  -4   8      427.51      419.73     23.55 o 
 -15  -3   8      166.39      165.91      9.38 o 
 -14  -3   8      403.58      408.09     17.31 o 
 -13  -3   8      108.23       98.24      7.30 o 
 -12  -3   8      395.74      373.12     16.53 o 
 -11  -3   8      500.52      459.68     20.05 o 
 -10  -3   8      151.56      146.71      8.90 o 
  -9  -3   8      896.33      881.53     39.26 o 
  -8  -3   8      196.68      202.01      5.99 o 
  -7  -3   8     1108.74     1120.53     31.99 o 
  -6  -3   8       40.37       46.03      2.89 o 
  -5  -3   8     2898.54     2962.62     65.49 o 
  -4  -3   8       12.75       21.37      1.19 o 
  -3  -3   8     2080.25     2112.86     54.03 o 
  -2  -3   8      433.16      419.66     11.13 o 
  -1  -3   8     2432.13     2429.16     61.38 o 
   0  -3   8     1089.33     1113.76     26.93 o 
   1  -3   8     4233.10     4330.38     92.75 o 
   2  -3   8     1642.06     1620.29     48.17 o 
   3  -3   8     1349.60     1342.27     38.39 o 
   4  -3   8     1443.71     1445.60     38.70 o 
   5  -3   8     1410.66     1415.88     33.10 o 
   6  -3   8     2774.18     2802.61     64.34 o 
   7  -3   8      633.16      622.68     16.01 o 
   8  -3   8      690.18      705.58     19.80 o 
   9  -3   8      356.65      356.52     10.42 o 
  10  -3   8     1278.17     1264.97     31.74 o 
  11  -3   8        8.98       13.20      2.59 o 
  12  -3   8      512.75      511.67     16.40 o 
  13  -3   8       74.45       76.05      4.48 o 
  14  -3   8      334.88      325.63     11.59 o 
  15  -3   8       44.75       45.12      3.05 o 
 -15  -2   8      341.70      324.74     14.65 o 
 -14  -2   8      287.80      274.44     12.96 o 
 -13  -2   8      149.97      141.51      9.24 o 
 -12  -2   8      354.72      349.06     16.33 o 
 -11  -2   8      478.65      443.68     18.41 o 
 -10  -2   8      835.07      806.16     31.20 o 
  -9  -2   8      622.38      592.49     24.16 o 
  -8  -2   8     1193.02     1219.99     38.77 o 
  -7  -2   8      316.46      317.38      9.71 o 
  -6  -2   8     2642.03     2619.63     84.12 o 
  -5  -2   8       66.92       69.38      2.42 o 
  -4  -2   8     3045.36     3108.15     86.07 o 
  -3  -2   8      149.59      149.57      7.29 o 
  -2  -2   8     7749.12     7937.94    238.43 o 
  -1  -2   8      137.80      145.88      4.23 o 
   0  -2   8     2600.87     2695.99     65.26 o 
   1  -2   8      398.11      407.04     10.20 o 
   2  -2   8      617.47      648.65     15.53 o 
   3  -2   8      900.13      986.84     22.38 o 
   4  -2   8      706.90      715.24     21.98 o 
   5  -2   8     1055.96     1067.29     29.68 o 
   6  -2   8     1006.06     1029.74     26.48 o 
   7  -2   8     1497.03     1538.08     35.60 o 
   8  -2   8       46.63       56.87      4.10 o 
   9  -2   8     1028.08     1029.69     29.92 o 
  10  -2   8       11.51       19.64      2.39 o 
  11  -2   8     1200.43     1172.00     31.28 o 
  12  -2   8       43.98       43.89      3.60 o 
  13  -2   8      890.30      883.43     23.49 o 
  14  -2   8       18.59       19.78      2.40 o 
  15  -2   8      280.50      279.52      9.15 o 
 -15  -1   8       35.53       33.37      4.35 o 
 -14  -1   8      214.14      202.67     10.50 o 
 -13  -1   8      360.86      339.45     16.36 o
[truncated: 272,902 more chars]
